# Supplementary material for: Vitis OneGenE: A Causality-Based Approach to Generate Gene Networks in Vitis vinifera Sheds Light on the Laccase and Dirigent Gene Families
Source: Biomolecules. 2021 Nov 23;11(12):1744. doi: 10.3390/biom11121744 (PMC8698957; doi:10.3390/biom11121744)
Supplement: Supplementary file 1 [file biomolecules-11-01744-s001.zip]

Archive with 3 entries (2 files):
- biomolecules - 1435143 supp/
- biomolecules - 1435143 supp/biomolecules-1435143 supp.xlsx
- biomolecules - 1435143 supp/Figure S1.pdf
