# Supplementary material for: Vitis OneGenE: A Causality-Based Approach to Generate Gene Networks in Vitis vinifera Sheds Light on the Laccase and Dirigent Gene Families
Source: Biomolecules. 2021 Nov 23;11(12):1744. doi: 10.3390/biom11121744 (PMC8698957; doi:10.3390/biom11121744)
Supplement: Supplementary file 1 [file biomolecules-11-01744-s001.zip › biomolecules - 1435143 supp/biomolecules-1435143 supp.xlsx]

## Sheet: TableS1
Table S1. The stilbene synthase (STS) gene family used as input to query the Grapevine Onegene website (vitis.onegenexp.eu)
Gene Name (1)	Gene Name (2)	Gene Name (3)	Gene ID 12X.v1 (4)	Gene ID 12X.v2 & VCost.v3 annotation (5)	Gene Symbol (6)
VvSTS1_1	VviSTSA1	VviSTS1	VIT_10s0042g00840	Vitvi10g01595	VviSTS1
VvSTS2	-	VviSTS2	VIT_10s0042g00870	Vitvi10g01596	CL_A
VvSTS3_1	VviSTSA2	VviSTS3	VIT_10s0042g00890	Vitvi10g01392	CL_A
VvSTS4	VviSTSA3	VviSTS4	VIT_10s0042g00910	Vitvi10g01598	VviSTS4
VvSTS5	VviSTSA4	VviSTS5	VIT_10s0042g00920	Vitvi10g01391	CL_A
VvSTS6	VviSTSA5	VviSTS6	VIT_10s0042g00930	Vitvi10g01599	CL_A
VvSTS7	VviSTSB15	VviSTS7	VIT_16s0100g00750	Vitvi16g01485	VviSTS7
VvSTS8	VviSTSB16	VviSTS8	VIT_16s0100g00760	Vitvi16g01456	VviSTS8
VvSTS9	VviSTSB14	VviSTS9	VIT_16s0100g00770	Vitvi16g01486	VviSTS9
VvSTS10	VviSTSB11	VviSTS10	VIT_16s0100g00780	Vitvi16g01457	CL_B_1
VvSTS12	VviSTSC3	VviSTS12	VIT_16s0100g00800	Vitvi16g00988	CL_C
VvSTS13	VviSTSC11	VviSTS13	VIT_16s0100g00810	Vitvi16g01458	CL_C
VvSTS15	VviSTSB13	VviSTS15	VIT_16s0100g00830	Vitvi16g00991	CL_B_1
VvSTS16	VviSTSC2	VviSTS16	VIT_16s0100g00840	Vitvi16g01459	CL_C
VvSTS17	VviSTSC10	VviSTS17	VIT_16s0100g00850	Vitvi16g01460	CL_C
VvSTS18	VviSTSC13	VviSTS18	VIT_16s0100g00860	Vitvi16g01461	CL_C
VvSTS19	VviSTSC8	VviSTS19	VIT_16s0100g00880	Vitvi16g01462	VviSTS19
VvSTS20	VviSTSC7	VviSTS20	VIT_16s0100g00900	Vitvi16g01463	VviSTS20
VvSTS21	VviSTSB12	VviSTS21	VIT_16s0100g00910	Vitvi16g01464	CL_B_1
VvSTS22	VviSTSC1	VviSTS22	VIT_16s0100g00920	Vitvi16g01465	CL_C
VvSTS23	VviSTSC9	VviSTS23	VIT_16s0100g00930	Vitvi16g01466	CL_C
VvSTS24	VviSTSC12	VviSTS24	VIT_16s0100g00940	Vitvi16g01467	CL_C
VvSTS25	VviSTSB20	VviSTS25	VIT_16s0100g00950	Vitvi16g00993	CL_B_2
VvSTS27	VviSTSB19	VviSTS27	VIT_16s0100g00990	Vitvi16g01468	CL_B_2
VvSTS28	VviSTSC6	VviSTS28	VIT_16s0100g01000	Vitvi16g01469	VviSTS28
VvSTS29	VviSTSB18	VviSTS29	VIT_16s0100g01010	Vitvi16g01470	CL_B_2
VvSTS30	VviSTSC5	VviSTS30	VIT_16s0100g01020	Vitvi16g01471	-
VvSTS31	VviSTSB17	VviSTS31	VIT_16s0100g01030	Vitvi16g01472	CL_B_2
VvSTS32	VviSTSC4	VviSTS32	VIT_16s0100g01040	Vitvi16g00995	VviSTS32
VvSTS33	-	VviSTS33	VIT_16s0100g01060	Vitvi16g01473	VviSTS33
VvSTS35	VviSTSB2	VviSTS35	VIT_16s0100g01070	Vitvi16g01474	CL_B_3
VvSTS36	VviSTSB21	VviSTS36	VIT_16s0100g01100	Vitvi16g01475	VviSTS36
VvSTS38	VviSTSB22	VviSTS37;38	VIT_16s0100g01110	Vitvi16g00997	VviSTS38
VvSTS39	VviSTSB10	VviSTS39;40	VIT_16s0100g01120	Vitvi16g01477	CL_B_1
VvSTS41	VviSTSB5	VviSTS41	VIT_16s0100g01130	Vitvi16g01478	VviSTS41
VvSTS42	VviSTSB8	VviSTS42	VIT_16s0100g01140	Vitvi16g01479	VviSTS42
VvSTS43	VviSTSB9	VviSTS43	VIT_16s0100g01150	Vitvi16g01480	VviSTS43
VvSTS45	VviSTSB4	VviSTS45	VIT_16s0100g01160	Vitvi16g01481	VviSTS45
VvSTS46	VviSTSB7	VviSTS46	VIT_16s0100g01170	Vitvi16g01482	-
VvSTS47	VviSTSB3	VviSTS47	VIT_16s0100g01190	Vitvi16g01483	VviSTS47
VvSTS48	VviSTSB1	VviSTS48	VIT_16s0100g01200	Vitvi16g01484	CL_B_3
(1) Gene name given by Vannozzi et al. (2012)
(2) Gene name given by Canaguier et al (2017)
(3) Gene name according to the Grapevine Reference Gene Catalogue (http://www.integrape.eu/images/resources/catalogue.INTEGRAPEv1.1.xlsx)
(4) Code of 12X.v1 gene predictions of PN40024 reference genome retrieved from Table S2 in Grimplet et al. (2012)
(5) Gene IDs of VCost.v3 annotation retrieved from Canaguier et al (2017)
(6) Gene symbol in the network on the basis of the retrieval from VESPUCCI database. CL = cluster; - = not present

## Sheet: Table S2
Table S2. Aggregated list obtained from the 22 STS expansion lists, setting relative frequency >0.5. The genes are listed in groups: STS, TFs, oxidizing enzymes and the remaining genes.
Degree	Gene ID 12X.v1 (1)	Functional annotation (2)	briefname, EC or Kegg ID (2)	Gene Name (3)	Gene ID 12X.v2 & VCost.v3 annotation (4)	Vitisnet Network1	Vitisnet Network2
Stilbene synthase genes
216	VIT_16s0100g00900	Stilbene synthase [Vitis pseudoreticulata]	E2_3_1_95	VviSTS20	Vitvi16g01463	vv10940Phenylpropanoid_biosynthesis	Stilbenoids synthesis
173	VIT_16s0100g01190	Stilbene synthase [Vitis vinifera]	E2_3_1_95	VviSTS47	Vitvi16g01483	vv10940Phenylpropanoid_biosynthesis	Stilbenoids synthesis
168	VIT_16s0100g01110	Resveratrol synthase (RS1)	E2_3_1_95	VviSTS38	Vitvi16g00997	vv10940Phenylpropanoid_biosynthesis	Stilbenoids synthesis
162	VIT_16s0100g00770	Stilbene synthase	E2_3_1_95	VviSTS9	Vitvi16g01486	vv10940Phenylpropanoid_biosynthesis	Stilbenoids synthesis
160	VIT_16s0100g01130	Stilbene synthase [Vitis vinifera]	E2_3_1_95	VviSTS41	Vitvi16g01478	vv10940Phenylpropanoid_biosynthesis	Stilbenoids synthesis
153	VIT_16s0100g01140	Stilbene synthase 2	E2_3_1_95	VviSTS42	Vitvi16g01479	vv10940Phenylpropanoid_biosynthesis	Stilbenoids synthesis
147	VIT_16s0100g01040	Stilbene synthase - grape	E2_3_1_95	VviSTS32	Vitvi16g00995	vv10940Phenylpropanoid_biosynthesis	Stilbenoids synthesis
142	VIT_16s0100g00750	Stilbene synthase	E2_3_1_95	VviSTS7	Vitvi16g01485	vv10940Phenylpropanoid_biosynthesis	Stilbenoids synthesis
136	VIT_16s0100g01150	Stilbene synthase [Vitis vinifera]	E2_3_1_95	VviSTS43	Vitvi16g01480	vv10940Phenylpropanoid_biosynthesis	Stilbenoids synthesis
135	VIT_16S0100G01200<BR>VIT_16S0100G01070			CL_B_3			Stilbenoids synthesis
133	VIT_16s0100g01000	Stilbene synthase 4	E2_3_1_95	VviSTS28	Vitvi16g01469	vv10940Phenylpropanoid_biosynthesis	Stilbenoids synthesis
130	VIT_16S0100G01010<BR>VIT_16S0100G00950<BR>VIT_16S0100G01030<BR>VIT_16S0100G00990			CL_B_2			Stilbenoids synthesis
128	VIT_16s0100g01060	Stilbene synthase	E2_3_1_95	VviSTS33	Vitvi16g01473	vv10940Phenylpropanoid_biosynthesis	Stilbenoids synthesis
127	VIT_16s0100g00760	Stilbene synthase 2 [Vitis sp. cv. 'Norton']	E2_3_1_95	VviSTS8	Vitvi16g01456	vv10940Phenylpropanoid_biosynthesis	Stilbenoids synthesis
124	VIT_16s0100g01160	Stilbene synthase [Vitis vinifera]	E2_3_1_95	VviSTS45	Vitvi16g01481	vv10940Phenylpropanoid_biosynthesis	Stilbenoids synthesis
123	VIT_10s0042g00910	Stilbene synthase [Vitis pseudoreticulata]	E2_3_1_95	VviSTS4	Vitvi10g01598	vv10940Phenylpropanoid_biosynthesis	Stilbenoids synthesis
122	VIT_16S0100G00830<BR>VIT_16S0100G01120<BR>VIT_16S0100G00780<BR>VIT_16S0100G00910			CL_B_1			Stilbenoids synthesis
122	VIT_16s0100g01100	Stilbene synthase	E2_3_1_95	VviSTS36	Vitvi16g01475	vv10940Phenylpropanoid_biosynthesis	Stilbenoids synthesis
119	VIT_16S0100G00860<BR>VIT_16S0100G00940<BR>VIT_16S0100G00800<BR>VIT_16S0100G00920<BR>VIT_16S0100G00930<BR>VIT_16S0100G00810<BR>VIT_16S0100G00840<BR>VIT_16S0100G00850			CL_C			Stilbenoids synthesis
117	VIT_10s0042g00840	Stilbene synthase [Vitis pseudoreticulata]	E2_3_1_95	VviSTS1	Vitvi10g01595	vv10940Phenylpropanoid_biosynthesis	Stilbenoids synthesis
116	VIT_10S0042G00930<BR>VIT_10S0042G00890<BR>VIT_10S0042G00870<BR>VIT_10S0042G00860<BR>VIT_10S0042G00920			CL_A			Stilbenoids synthesis
102	VIT_16s0100g00880	Stilbene synthase [Vitis pseudoreticulata]	E2_3_1_95	VviSTS19	Vitvi16g01462	vv10940Phenylpropanoid_biosynthesis	Stilbenoids synthesis
Transcription factors
15	VIT_11s0016g02070	Basic helix-loop-helix (bHLH) family	BHLHDOM_63	VvibHLH045	Vitvi11g00165	vv60011BHLH
14	VIT_07s0005g03340	Myb domain protein 14	MYB14_2	VviMYB14	Vitvi07g00598	vv60044MYB
13	VIT_07s0005g03220	Ethylene-responsive transcription factor ERF098	ERF098_1	VviERF098	Vitvi07g02070	vv30008Ethylene_signaling	vv60003AP2_EREBP
9	VIT_14s0068g01770	WRKY DNA-binding protein 75	WRKY75_2	VviWRKY43	Vitvi14g01523	vv60066WRKY
8	VIT_08s0007g08750	Heat shock transcription factor B3	HSFB3		Vitvi08g01931	vv60037HSF
7	VIT_05s0049g01010	Myb domain protein 14	MYB14_4	VviMYB13	Vitvi05g01732	vv60044MYB
7	VIT_17s0000g03560	(myb domain protein 62	MYB62_1	VviMYB164	Vitvi17g00309	vv60044MYB
7	VIT_06s0004g00020	NAC domain containing protein 32	NAC032	VviNAC44	Vitvi06g00007	vv60046NAC
7	VIT_13s0019g04440	Zinc finger (C3HC4-type ring finger)	ZFC3HC4_163		Vitvi13g00620	vv60078Other_zf-C3HC4
7	VIT_08s0058g00690	WRKY DNA-binding protein 33	WRKY33_3	VviWRKY24	Vitvi08g00793	vv34626Plant-pathogen_interaction	vv60066WRKY
6	VIT_12s0028g00860	NAC domain-containing protein 42	NAC042_5	VviNAC36	Vitvi12g00076	vv60046NAC
6	VIT_19s0027g00860	NAC domain-containing protein 42	NAC042_2	VviNAC31	Vitvi19g02272	vv60046NAC
6	VIT_15s0021g01630	Ethylene responsive element binding factor 2	ERF2_1		Vitvi15g01203	vv30008Ethylene_signaling	vv60003AP2_EREBP
6	VIT_04s0008g00110	Jasmonate ZIM domain-containing protein	JAZ8_3	VviJAZ3	Vitvi04g02175	vv30011Jasmonate_signaling	vv60069ZIM
5	VIT_08s0007g04020	AT-hook protein 1 (AHP1)	HMGIY_1		Vitvi08g01525	vv60035HMG
5	VIT_05s0049g01020	Myb domain protein 14	MYB14_3	VviMYB15	Vitvi05g01733	vv60044MYB
5	VIT_04s0008g01470	WRKY DNA-binding protein 50	WRKY50	VviWRKY06	Vitvi04g00133	vv60066WRKY
5	VIT_17s0000g05810	WRKY DNA-binding protein 72	WRKY72_2	VviWRKY53	Vitvi17g00556	vv60066WRKY
5	VIT_05s0020g03680	GCN5 N-acetyltransferase (GNAT)	GCN5_7		Vitvi05g00523	vv60082GNAT
5	VIT_01s0010g00540	BIM2 (BES1-interacting Myc-like protein 2	BIM2_2	VvibHLH001	Vitvi01g01287	vv30005Brassinosteroids_signaling	vv60011BHLH
4	VIT_10s0116g00960	Transcription factor jumonji (jmjC) domain-containing protein	JMJD1B_5		Vitvi10g00053	vv60038Jumonji
4	VIT_19s0027g00870	NAC domain-containing protein 42	NAC042_3	VviNAC30	Vitvi19g02273	vv60046NAC
4	VIT_17s0000g08210	Zinc finger (C3HC4-type ring finger)	ZFC3HC4_103		Vitvi17g00801	vv60078Other_zf-C3HC4
3	VIT_01s0010g03930	WRKY DNA-binding protein 75	WRKY75_1	VviWRKY03	Vitvi01g01680	vv60066WRKY
3	VIT_01s0026g01730	WRKY DNA-binding protein 72	WRKY72_1	VviWRKY02	Vitvi01g00940	vv60066WRKY
3	VIT_04s0069g00970	WRKY DNA-binding protein 51	WRKY51_1	VviWRKY11	Vitvi04g00760	vv60066WRKY
3	VIT_12s0028g02530	Zinc finger (C3HC4-type ring finger)	ZFC3HC4_36		Vitvi12g00220	vv60078Other_zf-C3HC4
3	VIT_19s0014g01850	Zinc finger (C3HC4-type ring finger)	ZFC3HC4_158		Vitvi19g00155	vv60078Other_zf-C3HC4
3	VIT_07s0104g01500	Transcription termination factor mitochondrial mTERF	MTERF_10		Vitvi07g02168	vv60085MTERF
2	VIT_08s0007g02810	Regulator of the ATPase vacuolar RAV2	RAV2	VviRAV5	Vitvi08g01412	vv60001ABI3VP1
2	VIT_10s0003g01160	Basic helix-loop-helix (bHLH) family	BHLHDOM_23		Vitvi10g00572	vv60011BHLH
2	VIT_15s0046g00170	MYBPA1 protein (Vitis vinifera)	MYBPA1	VviMYBPA1	Vitvi15g00938	vv60044MYB
2	VIT_08s0007g00620	Zinc finger (DHHC type)	ZFDHHC_8		Vitvi08g01224	vv60079Other_zf-DHHC
2	VIT_16s0013g00890	Ethylene-responsive element binding factor	ERF1A	VviERF077	Vitvi16g00349	vv30008Ethylene_signaling	vv60003AP2_EREBP
2	VIT_17s0000g00200	Ethylene-responsive transcription factor ERF114	ERF114_1	VviERF118	Vitvi17g00025	vv30008Ethylene_signaling	vv60003AP2_EREBP
2	VIT_13s0019g00540	Ethylene-responsive protein	ERUNK_7		Vitvi13g01958	vv30008Ethylene_signaling	vv60011BHLH
2	VIT_09s0002g00890	Jasmonate ZIM domain-containing protein	JAZ1_2	VviJAZ4	Vitvi09g00064	vv30011Jasmonate_signaling	vv60069ZIM
2	VIT_10s0003g03790	Jasmonate ZIM domain-containing protein	JAZ8_2	VviJAZ5	Vitvi10g01879	vv30011Jasmonate_signaling	vv60069ZIM
2	VIT_10s0003g03800	Jasmonate ZIM domain-containing protein	JAZ8_1	VviJAZ6	Vitvi10g00826	vv30011Jasmonate_signaling	vv60069ZIM
2	VIT_15s0046g00320	Myc2 bHLH protein	MYC2_2	VvibHLH066	Vitvi15g00948	vv30011Jasmonate_signaling	vv34626Plant-pathogen_interaction
2	VIT_02s0234g00130	Ethylene responsive element binding factor 1	ERF1_9	VviERF076	Vitvi02g01780	vv30008Ethylene_signaling	vv30011Jasmonate_signaling
1	VIT_15s0021g01600	Ethylene responsive element binding factor 2	ERF2	VviERF073	Vitvi15g01206	vv30008Ethylene_signaling
1	VIT_07s0031g00780	Transcriptional factor B3	TFB3_4		Vitvi07g01762	vv60001ABI3VP1
1	VIT_00s1247g00010	Lateral organ boundaries domain gene 36	LBD36_1		Vitvi00g01060	vv60007AS2
1	VIT_13s0067g01450	Lateral organ boundaries domain 21	LBD21		Vitvi13g00085	vv60007AS2
1	VIT_15s0048g00840	Lateral organ boundaries domain protein 19 (LBD19)	LBD19		Vitvi15g00736	vv60007AS2
1	VIT_07s0205g00190	Basic helix-loop-helix (bHLH) family	BHLHDOM_57	VvibHLH038	Vitvi07g01529	vv60011BHLH
1	VIT_15s0046g01440	BZip transcription factor G- box binding factor 3	GBF3_1	VvibZIP40	Vitvi15g01027	vv60012BZIP
1	VIT_15s0021g02510	GATA transcription factor 2	GATA2		Vitvi15g00636	vv60016C2C2-GATA
1	VIT_11s0037g00400	Zinc finger (C2H2 type) family	C2H2FAM_28		Vitvi11g00715	vv60017C2H2
1	VIT_14s0219g00070	Zinc finger (C2H2 type) family	C2H2FAM_25		Vitvi14g01617	vv60017C2H2
1	VIT_11s0016g04940	Zinc finger (CCCH-type) family protein	CCCHFAM_12		Vitvi11g00436	vv60018C3H
1	VIT_14s0060g02660	Nuclear transcription factor Y subunit B-5	NFYB5_3		Vitvi14g00217	vv60021CCAAT
1	VIT_13s0019g01700	Scarecrow transcription factor 14 (SCL14)	SCL14_1		Vitvi13g00311	vv60032GRAS
1	VIT_06s0004g01630	Transcription factor jumonji (jmjC) domain-containing protein	JMJD5		Vitvi06g00167	vv60038Jumonji
1	VIT_00s1352g00010	Myb domain protein 84	MYB84_3	VviMYB148	Vitvi07g03055	vv60044MYB
1	VIT_19s0085g00050	Myb domain protein 58	MYB58_1	VviMYB139	Vitvi19g01669	vv60044MYB
1	VIT_19s0027g00880	NAC domain-containing protein 42	NAC042_7	VviNAC29	Vitvi19g01564	vv60046NAC
1	VIT_04s0069g00920	WRKY DNA-binding protein 11	WRKY11_2	VviWRKY10	Vitvi04g00756	vv60066WRKY
1	VIT_06s0004g00230	WRKY DNA-binding protein 48	WRKY48_2	VviWRKY15	Vitvi06g01574	vv60066WRKY
1	VIT_10s0116g01200	WRKY DNA-binding protein 6	WRKY6_1	VviWRKY29	Vitvi10g00063	vv60066WRKY
1	VIT_13s0067g03130	WRKY DNA-binding protein 55	WRKY55	VviWRKY40	Vitvi13g00189	vv60066WRKY
1	VIT_16s0050g02510	WRKY DNA-binding protein 53	WRKY53_1	VviWRKY51	Vitvi16g01213	vv60066WRKY
1	VIT_01s0011g02290	Zf A20 and AN1 domain-containing stress-associated protein 7	SAP7_3		Vitvi01g00185	vv60077Other_zf-AN1
1	VIT_05s0020g02080	Zinc finger (C3HC4-type ring finger)	ZFC3HC4_164		Vitvi05g00368	vv60078Other_zf-C3HC4
1	VIT_08s0040g00590	Zinc finger (C3HC4-type ring finger)	ZFC3HC4_43		Vitvi08g00923	vv60078Other_zf-C3HC4
1	VIT_16s0098g00090	Zinc finger (C3HC4-type ring finger)	ZFC3HC4_45		Vitvi16g02032	vv60078Other_zf-C3HC4
1	VIT_13s0067g00120	GCN5 N-acetyltransferase (GNAT)	GCN5_18		Vitvi13g01879	vv60082GNAT
1	VIT_05s0049g00490	Ethylene response factor ERF14	ERF14_2	VviERF109	Vitvi05g01722	vv30008Ethylene_signaling	vv60003AP2_EREBP
1	VIT_05s0020g04680	Auxin-induced protein 22D	IAA22D_2			vv30003Auxin_signaling	vv60008AUXIAA
1	VIT_18s0076g00200	DELLA protein RGL2 (RGA-like protein 2)	RGL2_1		Vitvi18g01322	vv30010Gibberellin_signaling	vv60032GRAS
1	VIT_01s0011g02680	Myb-related protein 3R-1 (Plant c-MYB-like protein 1) MYB3R1	MYB3R1_5		Vitvi01g01921	vv44110Cell_cycle	vv60044MYB
For STS GRN reconstruction, only the TFs connected to at least 2 STSs have been considered (Degree>=2, with grey fill) .
Laccase, Peroxidase and Dirigent protein genes
2	VIT_06s0004g01000	Dirigent protein		VviDIR11	Vitvi06g01598		polyphenol oxidative oligomerization
20	VIT_06s0004g01010	Dirigent protein		VviDIR12	Vitvi06g01599		polyphenol oxidative oligomerization
20	VIT_06s0004g01020	Dirigent protein		VviDIR13	Vitvi06g01601		polyphenol oxidative oligomerization
19	VIT_06s0004g01030	Dirigent protein		VviDIR16	Vitvi06g01604		polyphenol oxidative oligomerization
7	VIT_04s0044g00040	Dirigent protein		VviDIR41	Vitvi04g01566		polyphenol oxidative oligomerization
2	VIT_18s0001g00400	Laccase	E1_10_3_2	VviLAC26	Vitvi18g02935	vv11000Single_reactions	polyphenol oxidative oligomerization
2	VIT_18s0122g01150	Laccase	E1_10_3_1	VviLAC32	Vitvi18g02902	vv10350Tyrosine_metabolism	polyphenol oxidative oligomerization
1	VIT_18s0001g00080	Laccase	E1_10_3_2	VviLAC33	Vitvi18g02899	vv11000Single_reactions	polyphenol oxidative oligomerization
4	VIT_18s0117g00590	Laccase	E1_10_3_2	VviLAC38	Vitvi18g03067	vv11000Single_reactions	polyphenol oxidative oligomerization
10	VIT_18s0117g00550	Laccase	E1_10_3_2	VviLAC39	Vitvi18g03065	vv11000Single_reactions	polyphenol oxidative oligomerization
7	VIT_00s0413g00010	Laccase	E1_10_3_2	VviLAC45	Vitvi18g03356	vv11000Single_reactions	polyphenol oxidative oligomerization
3	VIT_18s0117g00600	Laccase	E1_10_3_2	VviLAC46	Vitvi18g03067	vv11000Single_reactions	polyphenol oxidative oligomerization
14	VIT_18s0075g00810	Laccase	E1_10_3_2	VviLAC47	Vitvi18g03033	vv11000Single_reactions	polyphenol oxidative oligomerization
3	VIT_18s0075g00830	Laccase	E1_10_3_2	VviLAC48	Vitvi18g03035	vv11000Single_reactions	polyphenol oxidative oligomerization
7	VIT_18s0075g00530	Laccase	E1_10_3_2	VviLAC56	Vitvi18g03021	vv11000Single_reactions	polyphenol oxidative oligomerization
3	VIT_18s0075g00670	Laccase	E1_10_3_2	VviLAC57	Vitvi18g01778	vv11000Single_reactions	polyphenol oxidative oligomerization
2	VIT_18s0075g00610	Laccase	E1_10_3_2	VviLAC52	Vitvi18g01770	vv11000Single_reactions	polyphenol oxidative oligomerization
2	VIT_18S0117G00450<BR>VIT_18S0117G00480	Laccase	E1_10_3_2	VviLAC40;VviLAC41	Vitvi18g03058		polyphenol oxidative oligomerization
5	VIT_18s0122g00690	Laccase	E1_10_3_2	VviLAC58	Vitvi18g02906	vv11000Single_reactions	polyphenol oxidative oligomerization
9	VIT_18S0001G00920<BR>VIT_18S0075G00590<BR>VIT_18S0001G00850<BR>VIT_18S0075G00780<BR>VIT_18S0001G00790<BR>VIT_18S0001G00730<BR>VIT_18S0001G00310<BR>VIT_18S0075G00620<BR>VIT_18S0075G00540<BR>VIT_18S0075G00600<BR>VIT_18S0075G00580<BR>VIT_00S0481G00020<BR>VIT_18S0001G00930			VviLAC31,VviLAC34, VviLAC35, VviLAC36,VviLAC37,VviLAC49,VviLAC50,VviLAC51,VviLAC52,VviLAC53,VviLAC55,VviMOC-Like2,VviMCO-Like25
1	VIT_01s0010g02020	Anionic peroxidase	E1_11_1_7	VviPrxIII01c	Vitvi01g01474	vv10360Phenylalanine_metabolism	polyphenol oxidative oligomerization
4	VIT_01s0010g02010	Anionic peroxidase	E1_11_1_7	VviPrxIII01d	Vitvi01g01473	vv10360Phenylalanine_metabolism	polyphenol oxidative oligomerization
3	VIT_01s0010g01960	Anionic peroxidase	E1_11_1_7	VviPrxIII01e2	Vitvi01g02207	vv10360Phenylalanine_metabolism	polyphenol oxidative oligomerization
2	VIT_01s0010g01950	Anionic peroxidase	E1_11_1_7	VviPrxIII01f	Vitvi01g02205	vv10360Phenylalanine_metabolism	polyphenol oxidative oligomerization
2	VIT_01S0010G01970<BR>VIT_01S0010G01980	Anionic peroxidase	E1_11_1_7	VviPrxIII01a;b	Vitvi01g02210	vv10360Phenylalanine_metabolism	polyphenol oxidative oligomerization
1	VIT_01s0010g02000	Peroxidase	E1_11_1_7	VviPrxIII01h	Vitvi01g01472	vv10360Phenylalanine_metabolism	polyphenol oxidative oligomerization
1	VIT_06s0080g00690	Peroxidase ATP14a	E1_11_1_7	VviPrxIII22a;VviPrx60a	Vitvi06g01510	vv10360Phenylalanine_metabolism	polyphenol oxidative oligomerization
1	VIT_14s0060g00540	TPA: class III peroxidase 70 precursor	E1_11_1_7	VviPrxIII23b	Vitvi14g02451	vv10360Phenylalanine_metabolism	polyphenol oxidative oligomerization
1	VIT_14s0060g00520	TPA: class III peroxidase 70 precursor	E1_11_1_7	VviPrxIII23c	Vitvi14g02448	vv10360Phenylalanine_metabolism	polyphenol oxidative oligomerization
1	VIT_03s0180g00200	Resveratrol Glycosyltransferase	E2_4_1_120	VviRsGT1	Vitvi03g00557	vv10940Phenylpropanoid_biosynthesis	Stilbenoids synthesis
1	VIT_12s0028g02700	Resveratrol O-methyltranferase	E2_1_1_46	VviROMT12	Vitvi12g02268	vv10943Isoflavonoid_biosynthesis	Stilbenoids synthesis
Genes related to Jasmonic, salicilic and ethylene synthesis or signaling
6	VIT_03s0063g01820	AOS (allene oxide synthase)	E4_2_1_92		Vitvi03g00395	vv10592alpha-Linolenic_acid_metabolism	JA biosynthesis
2	VIT_18s0041g02040	12-oxophytodienoate reductase	E1_3_1_42		Vitvi18g02140	vv10592alpha-Linolenic_acid_metabolism	JA biosynthesis
1	VIT_18s0041g02070	12-oxophytodienoate reductase 1	E1_3_1_42		Vitvi18g02142	vv10592alpha-Linolenic_acid_metabolism	JA biosynthesis
7	VIT_18S0041G02010<BR>VIT_18S0041G02050	12-oxophytodienoate reductase 1	E1_3_1_42		Vitvi18g02138	vv10592alpha-Linolenic_acid_metabolism	JA biosynthesis
2	VIT_18s0041g02020	12-oxophytodienoate reductase 2	E1_3_1_42		Vitvi18g02139	vv10592alpha-Linolenic_acid_metabolism	JA biosynthesis
9	VIT_12s0059g01380	1-aminocyclopropane-1-carboxylate oxidase 1	E1_14_17_4		Vitvi12g00445	vv30008Ethylene_signaling	Ethylene biosynthesis
1	VIT_05s0049g00430	1-aminocyclopropane-1-carboxylate oxidase homolog 1	E1_14_17_4		Vitvi05g00707	vv30008Ethylene_signaling	Ethylene biosynthesis
19	VIT_05s0077g01530	Pathogenesis protein 10 (Vitis vinifera)			Vitvi05g01760		Jasmonate signaling
16	VIT_05s0077g01570	Pathogenesis protein 10 (Vitis vinifera)			Vitvi05g00071		Jasmonate signaling
3	VIT_05s0077g01580	Pathogenesis protein 10 (Vitis vinifera)			Vitvi05g01756		Jasmonate signaling
13	VIT_05s0077g01600	Pathogenesis protein 10 (Vitis vinifera)			Vitvi05g01754		Jasmonate signaling
20	VIT_05s0077g01690	Pathogenesis protein 10 (Vitis vinifera)			Vitvi05g00065		Jasmonate signaling
17	VIT_05s0077g01550	Pathogenesis protein 10.3 (Vitis quinquangularis)			Vitvi05g01759		Jasmonate signaling
12	VIT_05s0077g01560	Pathogenesis protein 10.3 (Vitis quinquangularis)			Vitvi05g01758		Jasmonate signaling
7	VIT_03s0088g00700	Pathogenesis related protein 1 precursor (pr1 gene)	PRP1		Vitvi03g01650	vv34626Plant-pathogen_interaction	Salicilic signaling
5	VIT_03s0088g00750	Pathogenesis related protein 1 precursor (Vitis vinifera)	PRP1		Vitvi03g00743	vv34626Plant-pathogen_interaction	Salicilic signaling
2	VIT_14s0081g00050	PathogenesIS-related 4			Vitvi14g00488
7	VIT_03s0088g00690	Pathogenesis-related protein 1 precursor (PRP 1)	PRP1		Vitvi03g01649	vv34626Plant-pathogen_interaction	Salicilic signaling
3	VIT_03s0088g00710	Pathogenesis-related protein 1 precursor (PRP 1)	PRP1		Vitvi03g01651	vv34626Plant-pathogen_interaction	Salicilic signaling
2	VIT_01s0011g05890	S-adenosyl-L-methionine:salicylic acid carboxyl methyltransferase	SAMTBSCMT		Vitvi01g01997	vv10360Phenylalanine_metabolism	Salicilic synthesis
1	VIT_01s0011g05910	S-adenosyl-L-methionine:salicylic acid carboxyl methyltransferase	SAMTBSCMT		Vitvi01g01999	vv10360Phenylalanine_metabolism	Salicilic synthesis
Genes related to phenylpropanoid biosynthesis
1	VIT_11s0052g01110	4-coumarate-CoA ligase 1	E6_2_1_12	Vvi4CL9	Vitvi11g01258	vv10940Phenylpropanoid_biosynthesis	vv50104Group_translocators
18	VIT_11s0065g00350	Trans-cinnamate 4-monooxygenase	E1_14_13_11	VviC4H2	Vitvi11g00924	vv10360Phenylalanine_metabolism	vv10940Phenylpropanoid_biosynthesis
17	VIT_11s0078g00290	Cinnamate 4-hydroxylase	E1_14_13_11	VviC4H3	Vitvi11g01045	vv10360Phenylalanine_metabolism	vv10940Phenylpropanoid_biosynthesis
2	VIT_14s0066g01150	Cinnamoyl-CoA reductase	E1_2_1_44	VviCCR8	Vitvi14g01757	vv10940Phenylpropanoid_biosynthesis	Phenylpropanoid synthesis
4	VIT_02s0025g02920	Quercetin 3-O-methyltransferase 1	E2_1_1_76	VviCOMT5	Vitvi02g00263	vv10941Flavonoid_biosynthesis	Phenylpropanoid synthesis
1	VIT_13s0019g04190	Chorismate synthase 1; chloroplast precursor	E4_2_3_5	VviCS3	Vitvi13g00597	vv10400Phenylalanine_tyrosine_and_tryptophan_biosynthesis
21	VIT_16S0039G01240<BR>VIT_16S0039G01360<BR>VIT_16S0039G01130<BR>VITISV_009233<BR>VIT_16S0039G01100<BR>VIT_00S2508G00010<BR>VITISV_032212<BR>VIT_16S0039G01120<BR>VIT_16S0039G01320<BR>VIT_00S2849G00010<BR>VIT_16S0039G01300<BR>VIT_16S0039G01170<BR>VIT_16S0039G01280	Phenylalanin ammonia-lyase (Vitis vinifera)	E4_3_1_5	VviPAL11	Vitvi16g00060	vv10350Tyrosine_metabolism	Phenylpropanoid synthesis
6	VIT_08s0040g01710	Phenylalanine ammonia-lyase	E4_3_1_5	VviPAL2	Vitvi08g01022	vv10350Tyrosine_metabolism	Phenylpropanoid synthesis
14	VIT_16s0039g01110	Phenylalanin ammonia-lyase (Vitis vinifera)	E4_3_1_5	VviPAL7	Vitvi16g01502	vv10350Tyrosine_metabolism	Phenylpropanoid synthesis
3	VIT_13s0067g00460	Cinnamyl alcohol dehydrogenase	E1_1_1_195		Vitvi13g01305	vv10940Phenylpropanoid_biosynthesis
1	VIT_07s0031g01380	ferulate 5-hydroxylase	K09755	VviF5H2	Vitvi07g02686	vv10940Phenylpropanoid_biosynthesis
4	VIT_02s0025g02930	Caffeic acid O-3-methyltransferase	E2_1_1_68		Vitvi02g00264	vv10940Phenylpropanoid_biosynthesis
2	VIT_02s0025g02940	Caffeic acid O-3-methyltransferase	E2_1_1_68		Vitvi02g00265	vv10940Phenylpropanoid_biosynthesis
3	VIT_02s0033g00270	Pinoresinol-lariciresinol reductase	PLR		Vitvi02g01001	vv10940Phenylpropanoid_biosynthesis
1	VIT_17s0053g00460	Pinoresinol-lariciresinol reductase	PLR		Vitvi17g01646	vv10940Phenylpropanoid_biosynthesis
1	VIT_06s0004g07540	Secoisolariciresinol dehydrogenase	SIRD		Vitvi06g00744	vv10940Phenylpropanoid_biosynthesis
1	VIT_08s0007g02690	Secoisolariciresinol dehydrogenase	SIRD		Vitvi08g01401	vv10940Phenylpropanoid_biosynthesis
4	VIT_08s0058g00790	Secoisolariciresinol dehydrogenase	SIRD		Vitvi08g00801	vv10940Phenylpropanoid_biosynthesis
1	VIT_03s0091g01270	Sinapoylglucose-choline O-sinapoyltransferase	E2_3_1_91		Vitvi03g00693	vv10940Phenylpropanoid_biosynthesis
6	VIT_10s0003g04910	Sinapyl alcohol dehydrogenase	E1_1_1_195		Vitvi10g00938	vv10940Phenylpropanoid_biosynthesis
21	VIT_10s0042g00850	Stilbene synthase (Vitis pseudoreticulata)	E2_3_1_95			vv10940Phenylpropanoid_biosynthesis
8	VIT_10s0042g00880	Stilbene synthase (Vitis pseudoreticulata)	E2_3_1_95			vv10940Phenylpropanoid_biosynthesis
19	VIT_16s0100g00960	Stilbene synthase (Vitis pseudoreticulata)	E2_3_1_95			vv10940Phenylpropanoid_biosynthesis
Other genes of the list
2	VIT_07S0031G01010<BR>VIT_07S0031G01040<BR>VIT_07S0031G01050	Ascorbate Oxidase	E1_10_3_3	VviAO3	Vitvi07g02674	vv10053Ascorbate_and_aldarate_metabolism	vv50109Incompletely_characterized_transport_systems
5	VIT_07s0031g01130	Ascorbate Oxidase	E1_10_3_3	VviAO5	Vitvi07g01791	vv10053Ascorbate_and_aldarate_metabolism	vv50109Incompletely_characterized_transport_systems
16	VIT_07s0141g00890	CYP94A1		VviCYP94A1	Vitvi07g00012
1	VIT_14s0108g00350	3-dehydroquinate synthase	E4_2_3_4	VviDHQS4	Vitvi14g01919	vv10400Phenylalanine_tyrosine_and_tryptophan_biosynthesis
3	VIT_15s0048g00350	3-phosphoshikimate 1-carboxyvinyltransferase; chloroplast precursor	E2_5_1_19	VviEPSPS5	Vitvi15g01490	vv10400Phenylalanine_tyrosine_and_tryptophan_biosynthesis
1	VIT_16s0022g01510	flavonoid 3';5'-hydroxylase -like protein	E1_14_13_88	VviF3'5'H-like2	Vitvi16g01819	vv10941Flavonoid_biosynthesis
5	VIT_19s0093g00320	Glutathione S-transferase 25 GSTU25	E2_5_1_18_GSTU25	VviGST1	Vitvi19g01328	vv10480Glutathione_metabolism
15	VIT_18s0001g10180	N-hydroxycinnamoyl/benzoyltransferase 3		VviHCBT3	Vitvi18g00759
2	VIT_18s0075g00660	Multicopper Oxidase Like	E1_10_3_2	VviMCO-Like11	Vitvi18g01777
4	VIT_18s0001g00420	Multicopper Oxidase Like	E1_10_3_2	VviMCO-Like19	Vitvi18g02936	vv11000Single_reactions	vv50109Incompletely_characterized_transport_systems
3	VIT_18s0075g00630	Multicopper Oxidase Like	E1_10_3_2	VviMCO-Like21	Vitvi18g03027	vv11000Single_reactions	vv50109Incompletely_characterized_transport_systems
1	VIT_18s0075g00950	Multicopper Oxidase Like	E1_10_3_2	VviMCO-Like22	Vitvi18g03038	vv11000Single_reactions	vv50109Incompletely_characterized_transport_systems
5	VIT_18s0075g00960	Multicopper Oxidase Like	E1_10_3_2	VviMCO-Like23	Vitvi18g03039	vv11000Single_reactions	vv50109Incompletely_characterized_transport_systems
11	VIT_00s1212g00020	Multicopper Oxidase Like	E1_10_3_2	VviMCO-Like24		vv11000Single_reactions	vv50109Incompletely_characterized_transport_systems
7	VIT_07s0031g01090	Multicopper Oxidase Like	E1_10_3_3	VviMCO-Like3	Vitvi07g01787	vv10053Ascorbate_and_aldarate_metabolism	vv50109Incompletely_characterized_transport_systems
6	VIT_13s0019g04060	MLO1	K08472	VviMLO7	Vitvi13g00578
3	VIT_10s0003g00480	Isoflavone methyltransferase/ Orcinol O-methyltransferase 1 oomt1	E2_1_1_46	VviOMT1	Vitvi10g01779	vv10943Isoflavonoid_biosynthesis
1	VIT_18s0001g04860	prephenate aminotransferase	E2_6_1_1	VviPA2	Vitvi18g00362	vv10252Alanine_and_aspartate_metabolism	vv10272Cysteine_metabolism
9	VIT_18s0001g04280	terpene synthase	E4_2_3_22	VviTPS07	Vitvi18g02446	vv10900Terpenoid_biosynthesis
6	VIT_18s0001g04870	terpene synthase	E4_2_3_22	VviTPS11	Vitvi18g02273	vv10900Terpenoid_biosynthesis
1	VIT_18S0001G05000<BR>VIT_18S0001G04780<BR>VIT_18S0001G04120	terpene synthase	E4_2_3_22	VviTPS12	Vitvi18g02450	vv10900Terpenoid_biosynthesis
2	VIT_18s0001g05230	terpene synthase	CSTPS1	VviTPS13	Vitvi18g02451	vv10900Terpenoid_biosynthesis
1	VIT_18s0001g05240	terpene synthase	E4_2_3_22	VviTPS14	Vitvi18g02452	vv10900Terpenoid_biosynthesis
4	VIT_18s0001g04410	terpene synthase		VviTPS76	Vitvi18g02289
2	VIT_18s0001g05280	terpene synthase		VviTPS83	Vitvi18g02463
6	VIT_18s0001g05410	terpene synthase		VviTPS84	Vitvi18g02464
5	VIT_15s0021g02060	Putative GT	E2_4_1_218	VviUGT-like29	Vitvi15g00597	vv10500Starch_and_sucrose_metabolism
5	VIT_03s0017g02120	UDP-glucose flavonoid 3-O-glucosyltransferase 2	E2_4_1_91	VviUGT-like5	Vitvi03g01276	vv10941Flavonoid_biosynthesis
1	VIT_17s0000g01030	11-beta-hydroxysteroid dehydrogenase	E1_1_1_146		Vitvi17g01336	vv10140C21-Steroid_hormone_metabolism
4	VIT_18s0001g05060	2;3-bisphosphoglycerate-dependent phosphoglycerate mutase	E5_4_2_1		Vitvi18g02571	vv10010Glycolysis
1	VIT_19s0015g01540	2-hydroxyacyl-CoA lyase 1	K12261		Vitvi19g00794	vv44146Peroxisome
1	VIT_07s0141g00840	33 kDa secretory protein
2	VIT_12s0028g00590	3-hydroxyisobutyryl-CoA hydrolase	E3_1_2_4		Vitvi12g00065	vv10280Valine_leucine_and_isoleucine_degradation	vv10410Beta-alanine_metabolism
1	VIT_13s0047g00390	3-hydroxyisobutyryl-CoA hydrolase	E3_1_2_4		Vitvi13g01155	vv10280Valine_leucine_and_isoleucine_degradation	vv10410Beta-alanine_metabolism
2	VIT_05s0049g01980	3-isopropylmalate dehydratase large subunit 2	E4_2_1_33		Vitvi05g00839	vv10290Valine_leucine_and_isoleucine_biosynthesis
11	VIT_15s0046g02170	3-methyl-2-oxobutanoate hydroxy-methyl-transferase	E2_1_2_11		Vitvi15g01089	vv10770Pantothenate_and_CoA_biosynthesis
3	VIT_12s0059g01660	3-oxoacyl-(acyl-carrier-protein) synthase II	E2_3_1_179		Vitvi12g00464	vv10061Fatty_acid_biosynthesis
2	VIT_01s0010g01130	6-phosphogluconate dehydrogenase	E1_1_1_44		Vitvi01g01362	vv10030Pentose_phosphate
4	VIT_09s0002g08460	8-amino-7-oxononanoate synthase	E2_3_1_47		Vitvi09g00762	vv10780Biotin_metabolism
1	VIT_17s0000g10260	AarF domain containing kinase	K08869		Vitvi17g01592
2	VIT_13s0019g01010	ABA2 (ABA deficient 2)	E1_1_1_288		Vitvi13g01545	vv10906Carotenoid_biosynthesis	vv11013ABA_biosynthesis
1	VIT_03s0017g01730	ABC protein 6 non-intrinsic	K09015		Vitvi03g01234	vv52010ABC_transporters
14	VIT_07s0005g02660	ABC transporter B member 13	ABCB13		Vitvi07g00534	vv52010ABC_transporters
1	VIT_09s0002g02440	ABC transporter C member 12	K05672		Vitvi09g00206	vv52010ABC_transporters
1	VIT_18s0076g00380	ABC transporter F member 6	ABCF6		Vitvi18g01297	vv52010ABC_transporters
6	VIT_09s0002g05370	ABC transporter g family pleiotropic drug resistance 12 PDR12	ABCGPDR12		Vitvi09g00460	vv52010ABC_transporters
1	VIT_09s0002g05380	ABC transporter g family pleiotropic drug resistance 12 PDR12	ABCGPDR12		Vitvi09g01634	vv52010ABC_transporters
4	VIT_09s0002g05390	ABC transporter g family pleiotropic drug resistance 12 PDR12	ABCGPDR12		Vitvi09g00461	vv52010ABC_transporters
2	VIT_09s0002g05430	ABC transporter g family pleiotropic drug resistance 12 PDR12	ABCGPDR12		Vitvi09g00467	vv52010ABC_transporters
2	VIT_09s0002g05440	ABC transporter g family pleiotropic drug resistance 12 PDR12	ABCGPDR12			vv52010ABC_transporters
2	VIT_09s0002g05530	ABC transporter g family pleiotropic drug resistance 12 PDR12	ABCGPDR12		Vitvi09g00473	vv52010ABC_transporters
1	VIT_09s0002g05540	ABC transporter g family pleiotropic drug resistance 12 PDR12	ABCGPDR12		Vitvi09g00474	vv52010ABC_transporters
5	VIT_09s0002g05560	ABC transporter g family pleiotropic drug resistance 12 PDR12	ABCGPDR12		Vitvi09g00476	vv52010ABC_transporters
7	VIT_09s0002g05570	ABC transporter g family pleiotropic drug resistance 12 PDR12	ABCGPDR12		Vitvi09g00477	vv52010ABC_transporters
5	VIT_09s0002g05600	ABC transporter g family pleiotropic drug resistance 12 PDR12	ABCGPDR12		Vitvi09g00479	vv52010ABC_transporters
6	VIT_09S0002G05360<BR>VIT_09S0002G05400<BR>VIT_09S0002G05490<BR>VIT_09S0002G05590	ABC transporter g family pleiotropic drug resistance 12 PDR12	ABCGPDR12		Vitvi09g00458	vv52010ABC_transporters
2	VIT_09s0002g03640	ABC transporter g family pleiotropic drug resistance 7 PDR7	ABCGPDR7		Vitvi09g00303	vv52010ABC_transporters
1	VIT_04s0023g00290	ABC transporter I member 2	ABCI2		Vitvi04g01142	vv52010ABC_transporters
1	VIT_04s0044g01320	ABCNAP13	K02006		Vitvi04g01694	vv52010ABC_transporters
1	VIT_11s0016g03710	Abl interactor protein 1 (ABIL1)			Vitvi11g00317
1	VIT_15s0046g01640	Abl interactor protein 1 (ABIL1)			Vitvi15g01047
5	VIT_06s0004g00610	Accelerated cell death 1 ACD1	ACD1		Vitvi06g00063	vv50133Primary_active_transporter_cat_A9_to_A18
1	VIT_01s0011g00590	Acclimation of photosynthesis to environment	APE2		Vitvi01g00052	vv50122Porters_cat_7_to_17
1	VIT_02s0012g01210	Acetylornithine deacetylase	E3_5_1_16		Vitvi02g00688	vv10220Urea_cycle_and_metabolism_of_amino_groups
3	VIT_12s0059g01080	Acid phosphatase/vanadium-dependent haloperoxidase			Vitvi12g00409
1	VIT_12s0028g02660	Acyl-CoA oxidase (ACX3)	E1_3_3_6_ACX3		Vitvi12g00234	vv10071Fatty_acid_metabolism	vv10592Alpha-linolenic_acid_metabolism
1	VIT_00s0194g00140	Agenet domain-containing protein			Vitvi10g00226
1	VIT_09s0002g00340	Alanine aminotransferase 2	E2_6_1_21		Vitvi09g00019	vv10330Arginine_and_proline_metabolism	vv10360Phenylalanine_metabolism
1	VIT_01s0137g00220	ALB4 (ALBINA 4)	K03217		Vitvi01g00590	vv23060Protein_export	vv50122Porters_cat_7_to_17
1	VIT_01s0026g00210	Aldehyde dehydrogenase (NAD+)	E1_2_1_3		Vitvi01g00785	vv10010Glycolysis	vv10071Fatty_acid_metabolism
1	VIT_01s0137g00080	Aldehyde dehydrogenase (NAD+)	E1_2_1_3		Vitvi01g00581	vv10010Glycolysis	vv10071Fatty_acid_metabolism
1	VIT_05s0062g00980	Aldo/keto reductase AKR	E1_1_1_21		Vitvi05g01334	vv10040Pentose_glucuronate_interconversion	vv10051Fructose_and_mannose_metabolism
1	VIT_05s0062g00990	Aldo/keto reductase AKR	E1_1_1_21		Vitvi05g02119	vv10040Pentose_glucuronate_interconversion	vv10051Fructose_and_mannose_metabolism
1	VIT_18s0157g00060	Allinase	E4_4_1_4		Vitvi18g01558	vv10272Cysteine_metabolism
3	VIT_05s0094g01230	Allyl alcohol dehydrogenase			Vitvi05g01672
1	VIT_13s0106g00180	Alpha-1;4-glucan-protein synthase (UDP-forming)	E2_4_1_113		Vitvi13g00817	vv10500Starch_and_sucrose_metabolism
8	VIT_00s0270g00120	Alpha-amylase/subtilisin inhibitor	E3_2_1_1		Vitvi04g00798	vv10500Starch_and_sucrose_metabolism
2	VIT_14s0066g01670	Alpha-dioxygenase	K10529		Vitvi14g01808	vv10592alpha-Linolenic_acid_metabolism
1	VIT_02s0033g01400	Alternative oxidase 1a; (AOX1A)	AOX1A		Vitvi02g01183	vv30001ABA_signaling
7	VIT_02s0033g01380	Alternative oxidase 1D	AOX1D		Vitvi02g01182	vv30001ABA_signaling
2	VIT_13s0067g02940	Amidohydrolase 3			Vitvi13g01416
1	VIT_01s0011g04210	Amino acid permease	AAPREL		Vitvi01g00343	vv50123Porters_cat_18_to_29
1	VIT_06s0004g00790	Amino acid permease	AAPREL		Vitvi06g00079	vv50123Porters_cat_18_to_29
1	VIT_06s0004g00800	Amino acid permease	AAPREL		Vitvi06g01590	vv50123Porters_cat_18_to_29
2	VIT_18s0001g01850	Amino acid permease	AAPREL		Vitvi18g00228	vv50123Porters_cat_18_to_29
2	VIT_12s0034g02180	Aminomethyltransferase	E2_1_2_10		Vitvi12g01900	vv10260Glycine_serine_and_threonine_metabolism	vv10670One_carbon_pool_by_folate
2	VIT_11s0016g01650	Ankyrin repeat			Vitvi11g01360
1	VIT_14s0081g00340	Ankyrin repeat	K10380		Vitvi14g00510
3	VIT_01s0182g00020	Ankyrin repeat family protein			Vitvi01g01055
1	VIT_09s0002g08820	Ankyrin repeat protein family	K10380			vv50108Accessory_factors_involved_in_transport
5	VIT_03s0017g02110	Anthocyanidin 3-O-glucosyltransferase	E2_4_1_115		Vitvi03g01869	vv10942Anthocyanin_biosynthesis
8	VIT_00s0410g00040	Anthranilate N-benzoyltransferase protein 1	E2_3_1_144		Vitvi15g01752	vv10400Phenylalanine_tyrosine_and_tryptophan_biosynthesis
2	VIT_02s0025g03390	Aquaporin TMP-C	TMPC		Vitvi02g00310	vv50101Channels_and_pores
4	VIT_14s0083g00900	Aspartate aminotransferase	E2_6_1_1		Vitvi14g01323	vv10252Alanine_and_aspartate_metabolism	vv10272Cysteine_metabolism
2	VIT_14s0006g00910	ATA15 protein			Vitvi14g00887
1	VIT_17s0000g01110	ATFP3 (Arabidopsis thaliana farnesylated protein 3	VVFP3		Vitvi17g00087
1	VIT_03s0132g00070	ATHVA22A (Arabidopsis thaliana HVA22 homologue A)	HVA22A			vv30001ABA_signaling
1	VIT_17s0000g08750	ATPase-like domain-containing			Vitvi17g00861
1	VIT_04s0023g00490	Auxin responsive SAUR protein	SAUR		Vitvi04g01165	vv30003Auxin_signaling
1	VIT_18s0001g03540	Auxin transporter protein 4	AUX1		Vitvi18g00310	vv50004Auxin_transport	vv50123Porters_cat_18_to_29
1	VIT_18s0086g00410	Auxin-binding protein ABP19	ABP19		Vitvi18g01405	vv30003Auxin_signaling
1	VIT_18s0086g00590	Auxin-binding protein ABP19	ABP19		Vitvi18g01414	vv30003Auxin_signaling
4	VIT_14s0030g01980	Auxin-induced protein PCNT115	AUXREG		Vitvi14g02659	vv30003Auxin_signaling
2	VIT_14s0030g02010	Auxin-induced protein PCNT115	AUXREG		Vitvi14g02662	vv30003Auxin_signaling
1	VIT_03s0038g03470	Auxin-induced SAUR	SAUR		Vitvi03g01452	vv30003Auxin_signaling
1	VIT_03s0038g03500	Auxin-induced SAUR	SAUR		Vitvi03g01457	vv30003Auxin_signaling
1	VIT_12s0057g00420	Auxin-responsive protein AIR12	AIR12		Vitvi12g00649	vv30003Auxin_signaling
1	VIT_01s0010g02450	B12D			Vitvi01g01537
1	VIT_00s0274g00080	Benzoquinone reductase	E1_6_5_6		Vitvi10g01734	vv10740Riboflavin_metabolism
3	VIT_12s0057g00990	Beta 1;2 N-acetylglucosaminyltransferase	E2_4_1_143		Vitvi12g00716	vv10510N-Glycan_biosynthesis	vv11030Glycan_structures-biosynthesis1
10	VIT_14s0108g00890	Beta-1;3-galactosyltransferase	K07819		Vitvi14g01965	vv10602Glycosphingolipid_biosynthesis
5	VIT_05s0077g01150	Beta-1;3-glucanase	E3_2_1_6		Vitvi05g00107
1	VIT_06s0061g00120	Beta-1;3-glucanase (Vitis riparia)	E3_2_1_6		Vitvi06g01917
1	VIT_14s0083g00350	Beta-glucan-binding protein 5	E3_2_1_23		Vitvi14g01266	vv10052Galactose_metabolism	vv10511N-Glycan_degradation
3	VIT_17s0000g07670	Betaine-aldehyde dehydrogenase	E1_2_1_8		Vitvi17g01527	vv10260Glycine_serine_and_threonine_metabolism	vv50101Channels_and_pores
1	VIT_04s0008g06830	Biopterin transport-related protein BT1	BIOPTERIN		Vitvi04g00616	vv50125Porters_cat_66_to_94
2	VIT_09s0018g01660	Biopterin transport-related protein BT1	BIOPTERIN		Vitvi09g01271	vv50125Porters_cat_66_to_94
4	VIT_15s0048g02070	BON2-associated protein (BAP2)			Vitvi15g00844
3	VIT_09s0002g05810	Boron transporter-like protein 4	BOR4		Vitvi09g00500	vv50124Porters_cat_30_to_64
1	VIT_08s0007g03890	Brix domain-containing protein			Vitvi08g01512
1	VIT_13s0019g01490	C2 domain-containing protein			Vitvi13g00305
3	VIT_12s0059g01120	CAF protein			Vitvi12g00414
1	VIT_19s0015g01070	Calcineurin B	E3_1_3_16		Vitvi19g00731
1	VIT_17s0000g02480	Calcium-binding protein			Vitvi17g00218
1	VIT_05s0020g04220	Calcium-transporting ATPase 13 ACA13	K01537		Vitvi05g00577	vv34020Calcium_signaling_pathway	vv50131Primary_active_transporter_cat_A2_to_A4
1	VIT_14s0030g02150	Calmodulin	K02183		Vitvi14g00468	vv34020Calcium_signaling_pathway	vv34626Plant-pathogen_interaction
4	VIT_00s0179g00280	Calmodulin-8 (CAM8)	K02183		Vitvi07g00068	vv34020Calcium_signaling_pathway	vv34626Plant-pathogen_interaction
1	VIT_00s2785g00010	Calmodulin-binding protein			Vitvi10g02424
1	VIT_03s0063g00880	Calmodulin-binding protein			Vitvi03g00473
6	VIT_17s0000g03370	Calmodulin-binding protein	K02183		Vitvi17g00291	vv34020Calcium_signaling_pathway	vv34626Plant-pathogen_interaction
5	VIT_18s0001g11130	Calmodulin-binding protein AR781			Vitvi18g00839
1	VIT_14s0108g00150	Calmodulin-binding region IQD28	IQD28		Vitvi14g01910
5	VIT_11s0016g01970	Calmodulin-binding region IQD6			Vitvi11g00156
1	VIT_03s0038g00920	Carbohydrate kinase; PfkB	E2_7_1_15		Vitvi03g00063	vv10030Pentose_phosphate
4	VIT_06s0004g02590	Carbonic anhydrase	E4_2_1_1		Vitvi06g00250	vv10910Nitrogen_metabolism	vv50124Porters_cat_30_to_64
1	VIT_03s0063g00820	Carboxyesterase 12; CXE12	E3_1_1_1		Vitvi03g00480
4	VIT_07s0005g02050	Carboxylic ester hydrolase	E3_1_1_1		Vitvi07g00469
1	VIT_07s0005g03710	Casein Kinase I-like 10	K02218		Vitvi07g00628	vv23008Ribosome_biogenesis_in_Eukaryotes
1	VIT_02s0025g00780	Cation/hydrogen exchanger (CHX18)	CHX18		Vitvi02g00071	vv50124Porters_cat_30_to_64
1	VIT_13s0074g00800	CCHC-type integrase			Vitvi13g02107
2	VIT_02s0025g04100	CCR4-NOT transcription complex subunit 2	K12605		Vitvi02g00379	vv23018RNA_degradation
1	VIT_16s0148g00080	CCR4-NOT transcription complex; subunit 1	K12604		Vitvi16g01243	vv23018RNA_degradation
6	VIT_09s0002g02320	Cell wall apoplastic invertase	E3_2_1_26		Vitvi09g00193	vv10052Galactose_metabolism	vv10500Starch_and_sucrose_metabolism
5	VIT_09s0054g00900	Chaperone BCS1 mitochondrial	K08900		Vitvi09g01398
12	VIT_09s0054g00910	Chaperone BCS1 mitochondrial	K08900		Vitvi09g01399
1	VIT_16s0050g02230	Chitinase (Vitis vinifera)	E3_2_1_14		Vitvi16g01980	vv10530Aminosugars_metabolism
1	VIT_07s0005g02560	Chitinase Class I	E3_2_1_14		Vitvi07g00522	vv10530Aminosugars_metabolism
2	VIT_05s0094g00200	Chitinase class IV	E3_2_1_14		Vitvi05g01573	vv10530Aminosugars_metabolism
2	VIT_05s0094g00320	Chitinase; class IV (Vitis vinifera)	E3_2_1_14		Vitvi05g01581	vv10530Aminosugars_metabolism
9	VIT_05S0094G00260<BR>VIT_05S0094G00220	Chitinase; class IV (Vitis vinifera)	E3_2_1_14		Vitvi05g01578	vv10530Aminosugars_metabolism
2	VIT_04s0008g05540	Clathrin assembly protein 2	CAP2		Vitvi04g00490	vv50110Protein_coat
14	VIT_11s0016g03080	Clavata1 receptor kinase (CLV1)			Vitvi11g00261
10	VIT_09s0002g04720	Coatomer protein complex; subunit beta 2	COPB2		Vitvi09g00394	vv50110Protein_coat
8	VIT_18s0117g00290	Coatomer protein complex; subunit beta 2	COPB2		Vitvi18g03053	vv50110Protein_coat
4	VIT_18s0117g00300	Coatomer protein complex; subunit beta 2	COPB2		Vitvi18g03054	vv50110Protein_coat
1	VIT_11s0016g03780	Continuous vascular ring (COV1)	COV1		Vitvi11g00323	vv30003Auxin_signaling
5	VIT_05s0020g03280	Copper amine oxidase	E1_4_3_4		Vitvi05g00483	vv10220Urea_cycle_and_metabolism_of_amino_groups	vv10340Histidine_metabolism
2	VIT_00s2659g00010	CRK10 (cysteine-rich RLK10)			Vitvi10g02422
1	VIT_19s0085g01200	CTP synthase	E6_3_4_2		Vitvi19g01776	vv10240Pyrimidine_metabolism
2	VIT_12s0034g01970	Cupin			Vitvi12g01880
1	VIT_12s0034g02000	Cupin			Vitvi12g01882
4	VIT_19s0014g01110	Curculin (mannose-binding) lectin			Vitvi19g01834
4	VIT_19s0014g01150	Curculin (mannose-binding) lectin			Vitvi19g00090
6	VIT_19s0014g01370	Curculin (mannose-binding) lectin			Vitvi19g00111
1	VIT_05s0062g01280	Cyclo-DOPA 5-O-glucosyltransferase	CD5OGT		Vitvi05g01362	vv10350Tyrosine_metabolism
2	VIT_17s0000g01650	Cyclopropyl isomerase	E5_5_1_9		Vitvi17g00135	vv10100Biosynthesis_of_steroids
3	VIT_16s0050g00480	CYP715A1			Vitvi16g01046
1	VIT_08s0032g00240	CYP71A22	E1_14_13_73		Vitvi08g00171	vv10902Monoterpenoid_biosynthesis
1	VIT_19s0015g00070	CYP71D10p			Vitvi19g00647
2	VIT_09s0002g06450	CYP81B2v1			Vitvi09g00564
1	VIT_03s0063g01500	CYP82C3			Vitvi03g01534
3	VIT_07s0031g01660	CYP86A2			Vitvi07g02692
5	VIT_04s0079g00020	Cysteine-rich receptor-like protein kinase 2			Vitvi04g00803
1	VIT_00s0409g00060	Cysteine-rich receptor-like protein kinase 25			Vitvi10g01728
1	VIT_01s0011g01850	Cytochrome c6 (ATC6)	K08906		Vitvi01g00145	vv10195Photosynthesis	vv50105Transport_electron_carriers
2	VIT_06s0009g03130	Cytochrome P450; family 79; subfamily A; polypeptide 2	K12153		Vitvi06g01205	vv10966Glucosinolate_biosynthesis
1	VIT_13s0067g02800	Cytochrome P450; family 79; subfamily B; polypeptide 2	K11812		Vitvi13g01910	vv10966Glucosinolate_biosynthesis
1	VIT_08s0058g00810	D-alanine--D-alanine ligase	E6_3_2_4		Vitvi08g00805	vv10252Alanine_and_aspartate_metabolism
1	VIT_18s0001g01710	DEAD box RNA helicase	DEADBOX		Vitvi18g02916	vv50133Primary_active_transporter_cat_A9_to_A18
1	VIT_05s0102g00800	DEAH (Asp-Glu-Ala-His) box polypeptide 16	K12813		Vitvi05g02197	vv23040Spliceosome
1	VIT_17s0000g05800	Delta-1-pyrroline-5-carboxylate dehydrogenase (P5CDH)	E1_5_1_12		Vitvi17g00555	vv10251Glutamate_metabolism	vv10330Arginine_and_proline_metabolism
4	VIT_11s0016g05540	Dicyanin			Vitvi11g00486
2	VIT_09s0002g06890	Dicyanin blue copper protein			Vitvi09g01664
11	VIT_11s0016g00570	Dimethylaniline monooxygenase (N-oxide forming) 2	E1_14_13_8		Vitvi11g00039	vv11000Single_reactions
1	VIT_03s0038g01590	Disease resistance protein (CC-NBS-LRR class)			Vitvi03g01378
1	VIT_03s0038g01770	Disease resistance protein (CC-NBS-LRR class)			Vitvi03g01387
1	VIT_07s0197g00230	Disease resistance protein (CC-NBS-LRR class)			Vitvi07g02522
1	VIT_14s0036g00100	Disease resistance protein (CC-NBS-LRR class)			Vitvi14g00577
1	VIT_00s0487g00020	Disease resistance protein (TIR-NBS-LRR class)			Vitvi00g01929
1	VIT_05s0051g00300	Disease resistance protein (TIR-NBS-LRR class)			Vitvi05g00918
2	VIT_08s0058g00100	Disease resistance protein SlVe2 precursor			Vitvi08g02067
1	VIT_03s0038g01740	Disease resistance RPP8 2			Vitvi03g01383
1	VIT_00s0174g00270	D-isomer specific 2-hydroxyacid dehydrogenase; NAD-binding	E1_1_1_272		Vitvi07g01209	vv10272Cysteine_metabolism
1	VIT_02s0033g00190	DNA replication licensing factor MCM2			Vitvi02g00992
1	VIT_12s0028g01400	DNA-directed RNA polymerase II subunit D	K03012		Vitvi12g02216	vv23020RNA_polymerase
1	VIT_00s0252g00060	DnaJ homolog; subfamily C; member 7	K09527		Vitvi08g01959	vv50132Primary_active_transporter_cat_A5_to_A8
1	VIT_12s0028g03810	DTW domain-containing protein			Vitvi12g00317
1	VIT_11s0016g03770	Dynein light chain LC6; flagellar outer arm	K10418		Vitvi11g00322	vv44810Regulation_of_actin_cytoskeleton
1	VIT_08s0007g05330	EDA7 (embryo sac development arrest 7)			Vitvi08g01652
4	VIT_08s0007g00850	EFR (EF-TU receptor)	K13428		Vitvi08g01246	vv34626Plant-pathogen_interaction
1	VIT_18s0001g15710	Electron carrier/ oxidoreductase			Vitvi18g01252
1	VIT_01s0011g02170	Endo-1;4-beta-glucanase	E3_2_1_4		Vitvi01g00172	vv40006Cell_wall
5	VIT_03s0038g03400	Endochitinase 1; basic	E3_2_1_14		Vitvi03g00206	vv10530Aminosugars_metabolism
1	VIT_02s0234g00080	Enoyl-CoA hydratase/isomerase	E4_2_1_17		Vitvi02g01774	vv10062Fatty_acid_elongation_in_mitochondria	vv10071Fatty_acid_metabolism
1	VIT_14s0060g01940	Epoxide hydrolase	E3_3_2_10		Vitvi14g00152
1	VIT_03s0038g00090	Epoxide hydrolase-like protein	E3_3_2_10		Vitvi03g00006
7	VIT_15s0021g02470	Epoxide hydrolase-like protein	E3_3_2_10		Vitvi15g01467
2	VIT_08s0007g05320	Essential for mitotic growth 1	K14568		Vitvi08g01651	vv23008Ribosome_biogenesis_in_Eukaryotes
1	VIT_13s0047g00460	Essential for mitotic growth 1	K14568		Vitvi13g01167	vv23008Ribosome_biogenesis_in_Eukaryotes
5	VIT_17s0000g06220	Exostosin	K02366		Vitvi17g00602	vv11030Glycan_structures-biosynthesis1
2	VIT_00s2648g00010	FAD-dependent pyridine nucleotide-disulphide oxidoreductase			Vitvi00g01397
1	VIT_07s0031g02420	F-box domain containing protein			Vitvi07g01911
1	VIT_00s0131g00330	F-box family protein			Vitvi13g01509
1	VIT_00s0181g00160	F-box family protein			Vitvi10g01750
2	VIT_00s1386g00010	F-box family protein			Vitvi10g02388
1	VIT_09s0002g05210	F-box family protein			Vitvi09g00440
2	VIT_10s0116g01310	F-box family protein			Vitvi10g01626
3	VIT_10S0116G01360<BR>VIT_10S0116G01290<BR>VIT_10S0116G01330<BR>VIT_10S0116G01270	F-box family protein			Vitvi10g01632
1	VIT_10s0116g01440	F-box-like			Vitvi10g00071
1	VIT_04s0008g00800	Ferrochelatase-2	E4_99_1_1		Vitvi04g00065	vv10860Porphyrin_and_chlorophyll_metabolism
2	VIT_03s0088g00450	FKBP12-rapamycin complex-associated protein	K07203		Vitvi03g00724	vv34150mTOR_signaling_pathway
1	VIT_07s0104g01260	flavin-containing monooxygenase	E1_14_13_8		Vitvi07g00242	vv11000Single_reactions
1	VIT_17s0000g06790	flavin-containing monooxygenase	E1_14_13_8		Vitvi17g00664	vv11000Single_reactions
1	VIT_00s0233g00170	flavin-containing monooxygenase 3	E1_14_13_8		Vitvi02g01685	vv11000Single_reactions
1	VIT_02s0154g00160	flavin-containing monooxygenase family protein / FMO family protein	E1_14_13_8		Vitvi02g00519	vv11000Single_reactions
8	VIT_01s0011g05420	Fw2.2 ORFX			Vitvi01g01987
1	VIT_15s0024g00710	Gag-pol polyprotein			Vitvi15g01234
10	VIT_13s0074g00570	Gamma-aminobutyric acid transporter	GAT1		Vitvi13g00766	vv50123Porters_cat_18_to_29
1	VIT_11s0016g02830	Gamma-glutamyltranspeptidase	E2_3_2_2		Vitvi11g00234	vv10272Cysteine_metabolism	vv10450Selenoamino_acid_metabolism
8	VIT_05S0020G03690<BR>VIT_05S0020G03710	GCN5 N-acetyltransferase (GNAT)	GCN5_8		Vitvi05g00524	vv60082GNAT
1	VIT_02s0012g02370	Geraniol 10-hydroxylase	G10H			vv10902Monoterpenoid_biosynthesis
2	VIT_15s0048g01530	Geraniol 10-hydroxylase	G10H		Vitvi15g01514	vv10902Monoterpenoid_biosynthesis
1	VIT_13s0019g01470	Geranylgeranyltransferase type I beta subunit	E2_5_1_59		Vitvi13g00302	vv10100Biosynthesis_of_steroids
1	VIT_18s0001g04490	Germacrene-D synthase	E4_2_3_22			vv10900Terpenoid_biosynthesis
1	VIT_14s0060g02710	Germin			Vitvi14g02528
1	VIT_14s0128g00680	Germin			Vitvi14g02543
5	VIT_17s0000g05360	Germin			Vitvi17g01451
1	VIT_14s0128g00690	Germin protein 3			Vitvi14g02542
3	VIT_09s0002g01320	Germin-like protein			Vitvi09g01513
1	VIT_06s0080g00730	Germin-like protein 1			Vitvi06g01972
2	VIT_12s0028g01310	Germin-like protein 1			Vitvi12g02214
7	VIT_14s0060g02760	Germin-like protein 3 (Vitis vinifera)			Vitvi14g00221
11	VIT_14S0060G02750<BR>VIT_14S0128G00970<BR>VIT_14S0128G00990<BR>VIT_14S0128G00980<BR>VIT_14S0128G01010<BR>VIT_14S0128G01030<BR>VIT_14S0128G01020<BR>VIT_14S0128G01040	Germin-like protein 3 (Vitis vinifera)			Vitvi14g00220
3	VIT_14S0128G00540<BR>VIT_14S0128G00570<BR>VIT_14S0128G00600	Germin-like protein 3 (Vitis vinifera)			Vitvi14g02555
2	VIT_14S0128G00610<BR>VIT_14S0128G00640	Germin-like protein 3 (Vitis vinifera)			Vitvi14g02550
5	VIT_03S0063G01280<BR>VIT_03S0063G01160	Gibberellin 20 oxidase 2	E1_14_11_12		Vitvi03g00437	vv10904Diterpenoid_biosynthesis
12	VIT_15s0048g01350	Gibberellin receptor GID1L3	GID1C		Vitvi15g01508	vv30010Gibberellin_signaling
5	VIT_02s0025g02770	Glucan endo-1;3-beta-glucosidase 7 precursor	E3_2_1_39		Vitvi02g00248	vv10500Starch_and_sucrose_metabolism
1	VIT_06s0061g00100	Glucan endo-1;3-beta-glucosidase; acidic isoform precursor	E3_2_1_39		Vitvi06g01280	vv10500Starch_and_sucrose_metabolism
2	VIT_14s0171g00490	Glucose-6-phosphate 1-dehydrogenase; cytoplasmic isoform	E1_1_1_49		Vitvi14g01605	vv10030Pentose_phosphate	vv10480Glutathione_metabolism
1	VIT_04s0069g00740	Glutamate receptor 2.8	GLR2_8			vv50101Channels_and_pores
1	VIT_10s0003g00790	Glutamate receptor protein	GLR2_7		Vitvi10g01787	vv50101Channels_and_pores
1	VIT_19s0014g01830	Glutamate receptor protein	GLR2_6		Vitvi19g01850	vv50101Channels_and_pores
1	VIT_13s0064g00050	Glutamine-fructose-6-phosphate transaminase 2	E2_6_1_16		Vitvi13g01645	vv10251Glutamate_metabolism	vv10530Aminosugars_metabolism
5	VIT_14s0060g00110	Glutamyl-tRNA synthetase; cytoplasmic	E6_1_1_17		Vitvi14g02434	vv10860Porphyrin_and_chlorophyll_metabolism	vv20970Aminoacyl-tRNA_biosynthesis
1	VIT_07s0141g00390	Glutathione reductase (NADPH)	E1_8_1_7		Vitvi07g00037	vv10251Glutamate_metabolism	vv10480Glutathione_metabolism
1	VIT_01s0026g02400	Glutathione S-transferase 10 GSTU10	E2_5_1_18_GSTU10		Vitvi01g02132	vv10480Glutathione_metabolism
4	VIT_19s0015g02610	Glutathione S-transferase 25 GSTU25	E2_5_1_18_GSTU25		Vitvi19g02147	vv10480Glutathione_metabolism
2	VIT_08s0040g00920	Glutathione S-transferase 25 GSTU7	E2_5_1_18_GSTU7		Vitvi08g00957	vv10480Glutathione_metabolism
2	VIT_16s0039g01070	Glutathione S-transferase 25 GSTU7	E2_5_1_18_GSTU7		Vitvi16g01501	vv10480Glutathione_metabolism
1	VIT_17s0000g02920	Glutathione S-transferase 25 GSTU7	E2_5_1_18_GSTU7		Vitvi17g01379	vv10480Glutathione_metabolism
3	VIT_17s0000g02930	Glutathione S-transferase 25 GSTU7	E2_5_1_18_GSTU7		Vitvi17g01380	vv10480Glutathione_metabolism
2	VIT_06s0004g05700	Glutathione S-transferase 8 GSTU8	E2_5_1_18_GSTU8		Vitvi06g01727	vv10480Glutathione_metabolism
1	VIT_08s0040g03040	Glutathione S-transferase GSTO1	E2_5_1_18_GSTO1		Vitvi08g01129	vv10480Glutathione_metabolism
6	VIT_08s0040g03100	Glutathione S-transferase GSTO1	E2_5_1_18_GSTO1		Vitvi08g01137	vv10480Glutathione_metabolism
1	VIT_13s0067g03470	Glutathione S-transferase GSTO1	E2_5_1_18_GSTO1		Vitvi13g00208	vv10480Glutathione_metabolism
1	VIT_14s0060g02170	Glutathione S-transferase GSTU8	E2_5_1_18_GSTU8		Vitvi14g00169	vv10480Glutathione_metabolism
1	VIT_07s0005g00410	Glycosyl hydrolase family 1 protein			Vitvi07g00320
1	VIT_13s0073g00240	Glycosyl transferase family 1			Vitvi13g01021
1	VIT_00s0475g00010	Glycosyl transferase family 8 protein			Vitvi10g00299
1	VIT_13s0019g00240	Glycosyltransferase family 14 Beta-1-3-galactosyl-O-glycosyl-glycoprotein			Vitvi13g00248
1	VIT_10s0071g00510	GRAM domain-containing protein / ABA-responsive			Vitvi10g02073
1	VIT_03s0017g00650	GTP cyclohydrolase II	E3_5_4_25		Vitvi03g01092	vv10740Riboflavin_metabolism
1	VIT_07s0104g01660	HAK5 (High affinity K+ transporter 5)	HAK5		Vitvi07g02178	vv50125Porters_cat_66_to_94
1	VIT_07s0104g01670	HAK5 (High affinity K+ transporter 5)	HAK5		Vitvi07g00275	vv50125Porters_cat_66_to_94
9	VIT_08s0007g05350	Haloacid dehalogenase hydrolase	E3_1_3_18		Vitvi08g01655	vv10630Glyoxylate_and_dicarboxylate_metabolism
5	VIT_08s0007g02360	Harpin inducing protein 1-like 9			Vitvi08g01377
6	VIT_04s0069g01010	Harpin-induced protein			Vitvi04g00764
3	VIT_00s0421g00020	Hcr2-5B			Vitvi14g03133
1	VIT_06s0004g00370	Hcr2-p4.1			Vitvi06g00042
1	VIT_00s0316g00060	HcrVf1 protein			Vitvi14g03107
1	VIT_01s0010g03230	HcrVf1 protein			Vitvi01g02254
2	VIT_06s0009g00760	HcrVf1 protein			Vitvi06g00955
9	VIT_10s0071g00230	HcrVf1 protein			Vitvi10g01502
2	VIT_14s0068g02240	HcrVf1 protein	K13466		Vitvi14g02403	vv34626Plant-pathogen_interaction
4	VIT_00s0254g00040	Heat shock cognate 70 kDa protein 3 (HSC70-3) (HSP70-3)	HSC703		Vitvi18g03307	vv23040Spliceosome	vv24141Protein_processing_in_endoplasmic_reticulum
2	VIT_13s0019g03170	Heat shock protein 16.9 kDa class I	K13993		Vitvi13g00491	vv24141Protein_processing_in_endoplasmic_reticulum
2	VIT_08s0007g08140	Helicase			Vitvi08g02390
1	VIT_17s0000g02210	Hsp70 interacting protein			Vitvi17g00188
12	VIT_03s0063g02650	Hydrolase; alpha/beta fold			Vitvi03g00321
1	VIT_13s0106g00780	Hydrolase; alpha/beta fold			Vitvi13g00886
3	VIT_01s0026g00820	IAA-amino acid hydrolase 1 (ILR1)	K01463		Vitvi01g00843	vv11002Auxin_biosynthesis
2	VIT_05s0020g05000	Inhibitor of trypsin and hageman factor (CMTI-V)			Vitvi05g01910
1	VIT_18s0001g08170	Inorganic pyrophosphatase	K01507		Vitvi18g00579	vv10190Oxidative_phosphorylation	vv50133Primary_active_transporter_cat_A9_to_A18
1	VIT_01s0026g02570	Kafirin cluster			Vitvi01g02134
7	VIT_19s0015g00300	KCO1 (two pore K channel)	K05389_KCO1			vv50101Channels_and_pores
1	VIT_12s0028g00130	KCO6 (Ca2+ activated outward rectifying K+ channel 6)	K05389_KCO6		Vitvi12g02192	vv50101Channels_and_pores
3	VIT_14s0068g02150	Kelch repeat-containing F-box family protein			Vitvi14g01555
1	VIT_06s0004g02980	Kelch repeat-containing F-box protein			Vitvi06g00295
1	VIT_13s0074g00620	Kelch repeat-containing protein			Vitvi13g00774
1	VIT_06s0004g08290	KH domain-containing protein			Vitvi06g00824
1	VIT_13s0019g05360	KH domain-containing protein NOVA			Vitvi13g00705
1	VIT_04s0044g00120	Kinase			Vitvi04g01575
2	VIT_11s0016g03960	Kinesin family member 2/24	K10393		Vitvi11g00341	vv44810Regulation_of_actin_cytoskeleton
1	VIT_09s0054g00120	Kinesin family member 22	K10403		Vitvi09g01937	vv44810Regulation_of_actin_cytoskeleton
1	VIT_18s0001g01100	KOW domain-containing factor family protein	KOWDOM		Vitvi18g02505
1	VIT_09s0002g01550	Lecithine cholesterol acyltransferase	E2_3_1_43		Vitvi09g00129	vv10564Glycerophospholipid_metabolism
2	VIT_11s0016g01470	Lecithine cholesterol acyltransferase	E2_3_1_43		Vitvi11g00108	vv10564Glycerophospholipid_metabolism
1	VIT_01s0011g01760	Lectin			Vitvi01g01881
2	VIT_15s0024g00410	Lectin			Vitvi15g00018
3	VIT_08s0007g01230	Lectin protein kinase			Vitvi08g02220
1	VIT_18S0041G01210<BR>VIT_18S0041G01160<BR>VIT_18S0041G01170	Lectin protein kinase			Vitvi18g02061
1	VIT_00s0265g00110	Lectin-receptor like protein kinase 3			Vitvi10g00456
2	VIT_12S0034G01950<BR>VIT_12S0034G01870<BR>VIT_12S0034G01920<BR>VIT_12S0034G01930<BR>VIT_12S0034G01890<BR>VIT_12S0034G01910	Legumin			Vitvi12g02659
2	VIT_07s0005g04040	Leucine Rich Repeat receptor-like kinase			Vitvi07g02290
1	VIT_14s0108g00300	Leucine Rich Repeat receptor-like kinase			Vitvi14g03072
1	VIT_10s0092g00570	Leucine-rich repeat family			Vitvi10g01162
1	VIT_18s0001g05780	Leucine-rich repeat family protein			Vitvi18g00412
2	VIT_10s0042g00590	Leucine-rich repeat receptor-like protein kinase 1			Vitvi10g02024
7	VIT_10s0042g00700	Leucine-rich repeat receptor-like protein kinase 1			Vitvi10g01406
1	VIT_07s0031g02310	Leucine-rich repeat-containing protein 40			Vitvi07g01903
1	VIT_07s0031g00570	Lipase class 3			Vitvi07g02664
1	VIT_10s0003g04200	Lipase class 3			Vitvi10g00866
1	VIT_10s0003g01010	Lipase GDSL			Vitvi10g00555
5	VIT_18s0001g02760	Lipase GDSL			Vitvi18g02533
4	VIT_09s0002g00510	Lipase GDSL 1			Vitvi09g00035
1	VIT_07s0104g00810	Lipoyltransferase (LIP2p)	E2_3_1_181		Vitvi07g00204	vv10061Fatty_acid_biosynthesis
1	VIT_04s0023g01080	Lys Motif-Type Receptor-Like Kinase LYK4			Vitvi04g01216
5	VIT_03s0038g03530	LYS/HIS transporter 7	LHT7		Vitvi03g00213	vv50123Porters_cat_18_to_29
3	VIT_04s0008g01040	Lysine decarboxylase	E4_1_1_18		Vitvi04g00085	vv10300Lysine_biosynthesis
1	VIT_01s0010g01490	Lysine histidine transporter 1	LHT1		Vitvi01g01422	vv50123Porters_cat_18_to_29
4	VIT_06s0061g01210	Lysine histidine transporter 1	LHT1		Vitvi06g01396	vv50123Porters_cat_18_to_29
1	VIT_14s0171g00400	Lysine histidine transporter 1	LHT1		Vitvi14g01596	vv50123Porters_cat_18_to_29
8	VIT_05s0077g01590	Major allergen Mal d 1			Vitvi05g01755
2	VIT_05s0077g01660	Major allergen protein homolog			Vitvi05g00068
7	VIT_05s0077g01680	Mal d 1 allergen			Vitvi05g00066
1	VIT_00s0373g00040	Malate dehydrogenase Glyoxysomal	E1_1_1_37		Vitvi07g03070	vv10020Citrate_cycle	vv10620Pyruvate_metabolism
1	VIT_17s0000g07640	Mannose-1-phosphate guanyltransferase	E2_7_7_23		Vitvi17g00738	vv10530Aminosugars_metabolism
1	VIT_09s0054g00370	Mannosyl-oligosaccharide 1;2-alpha-mannosidase IA	E3_2_1_113		Vitvi09g01344	vv10510N-Glycan_biosynthesis	vv11030Glycan_structures-biosynthesis1
2	VIT_11s0052g01550	MATE efflux family protein	MATE		Vitvi11g01691	vv50125Porters_cat_66_to_94
1	VIT_01s0011g03830	Metallo-beta-lactamase	E3_5_2_6		Vitvi01g00314	vv10311Penicillin_and_cephalosporin_biosynthesis
11	VIT_14s0068g01250	Mitochondrial phosphate transporter	MPHOSPTR		Vitvi14g02952	vv50123Porters_cat_18_to_29
2	VIT_10s0405g00020	Mo25	K08272		Vitvi10g00284	vv34150mTOR_signaling_pathway
11	VIT_04s0044g00220	Monooxygenase			Vitvi04g02205
11	VIT_04s0044g00230	Monooxygenase (MO2)			Vitvi04g02206
1	VIT_18s0001g01110	Monooxygenase (MO2)			Vitvi18g00185
8	VIT_04s0044g00270	Monooxygenase (MO3)			Vitvi04g02210
1	VIT_00s0283g00080	MtN19-like protein			Vitvi17g00008
2	VIT_04s0044g00400	MTN21	MTN21		Vitvi04g02218	vv50122Porters_cat_7_to_17
1	VIT_19s0014g03640	Myosin VII	K10359		Vitvi19g00297	vv44810Regulation_of_actin_cytoskeleton
1	VIT_03s0017g01500	N-6 Adenine-specific DNA methylase	E2_1_1_72		Vitvi03g01207	vv10271Methionine_metabolism
2	VIT_03s0091g00530	N-acetyltransferase ESCO2			Vitvi03g00610
1	VIT_13S0084G00850<BR>VIT_13S0084G00880	NADPH:quinone oxidoreductase	E1_6_5_2		Vitvi13g01335	vv10100Biosynthesis_of_steroids
1	VIT_13s0067g01490	NBS-LRR type disease resistance protein Rps1-k-1			Vitvi13g01272
12	VIT_00s0301g00090	NDA2 (alternative NAD(P)H dehydrogenase 2)	K03885		Vitvi10g00399	vv10190Oxidative_phosphorylation	vv50134Primary_active_transporter_cat_D1
2	VIT_05s0020g02730	Nectarin IV NEC4			Vitvi05g00431
3	VIT_02s0109g00390	N-hydroxycinnamoyl/benzoyltransferase 5			Vitvi02g01568
2	VIT_18s0001g10240	N-hydroxycinnamoyl/benzoyltransferase 6			Vitvi18g02679
11	VIT_18S0001G10200<BR>VIT_18S0001G10230	N-hydroxycinnamoyl/benzoyltransferase 6			Vitvi18g02676
1	VIT_07s0031g00460	Nicotinate phosphoribosyltransferase	E2_4_2_11		Vitvi07g01730	vv10760Nicotinate_and_nicotinamide_metabolism
3	VIT_01s0127g00070	Nitrate transporter2.5	NRT2_5		Vitvi01g00682	vv50121Porters_cat_1_to_6
1	VIT_02s0033g00630	Nitrilase	E3_5_5_1		Vitvi02g01602	vv10460Cyanoamino_acid_metabolism	vv10910Nitrogen_metabolism
3	VIT_02s0033g00700	Nitrilase	E3_5_5_1		Vitvi02g01067	vv10460Cyanoamino_acid_metabolism	vv10910Nitrogen_metabolism
11	VIT_02s0109g00430	Nitrilase 4 (NIT4)	K13035		Vitvi02g00963	vv10910Nitrogen_metabolism
4	VIT_02s0033g00770	Nitrilase 4B	E3_5_5_1		Vitvi02g01613	vv10460Cyanoamino_acid_metabolism	vv10910Nitrogen_metabolism
3	VIT_02s0033g00790	Nitrilase 4B	E3_5_5_1		Vitvi02g01614	vv10460Cyanoamino_acid_metabolism	vv10910Nitrogen_metabolism
3	VIT_02s0033g00840	Nitrilase 4B	E3_5_5_1		Vitvi02g01082	vv10460Cyanoamino_acid_metabolism	vv10910Nitrogen_metabolism
1	VIT_02S0033G00660<BR>VIT_02S0033G00850<BR>VIT_02S0033G00870<BR>VIT_02S0033G00800	Nitrilase 4B	E3_5_5_1		Vitvi02g01607	vv10460Cyanoamino_acid_metabolism	vv10910Nitrogen_metabolism
1	VIT_00s0125g00160	No hit			Vitvi10g01969
1	VIT_00s0174g00010	No hit			Vitvi07g02476
1	VIT_00s0179g00250	No hit
1	VIT_00s0183g00060	No hit			Vitvi17g01674
1	VIT_00s0187g00080	No hit			Vitvi10g01679
1	VIT_00s0193g00010	No hit			Vitvi07g03019
1	VIT_00s0216g00050	No hit			Vitvi07g02441
1	VIT_00s0269g00170	No hit
1	VIT_00s0344g00010	No hit			Vitvi03g01878
1	VIT_01s0011g03030	No hit			Vitvi01g01929
1	VIT_01s0026g00010	No hit			Vitvi01g00763
1	VIT_01s0026g02670	No hit			Vitvi01g02137
8	VIT_01s0146g00320	No hit			Vitvi01g02290
1	VIT_02s0012g03260	No hit			Vitvi02g01552
1	VIT_02s0025g01960	No hit			Vitvi02g00174
1	VIT_02s0033g01390	No hit			Vitvi02g01640
2	VIT_03s0017g01410	No hit			Vitvi03g01199
1	VIT_03s0063g02400	No hit			Vitvi03g01498
1	VIT_03s0097g00240	No hit
1	VIT_04s0008g01010	No hit			Vitvi04g01785
1	VIT_04s0069g00470	No hit			Vitvi04g00714
1	VIT_04s0069g00880	No hit			Vitvi04g01979
1	VIT_05s0020g04670	No hit			Vitvi05g00629
1	VIT_05s0020g04990	No hit			Vitvi05g01909
11	VIT_05s0094g00160	No hit			Vitvi05g02240
5	VIT_05s0102g00610	No hit			Vitvi05g02186
12	VIT_06s0004g01990	No hit			Vitvi06g01629
10	VIT_06s0004g02010	No hit			Vitvi06g01630
1	VIT_06s0004g04450	No hit			Vitvi06g00441
2	VIT_06s0004g07780	No hit			Vitvi06g01775
1	VIT_07s0005g02930	No hit			Vitvi07g02258
1	VIT_07s0104g01130	No hit			Vitvi07g02156
1	VIT_08s0007g05290	No hit			Vitvi08g02306
2	VIT_08s0007g05830	No hit			Vitvi08g02329
1	VIT_08s0056g00850	No hit			Vitvi08g01989
2	VIT_09s0002g02580	No hit			Vitvi09g01547
6	VIT_09s0002g02950	No hit			Vitvi09g01553
4	VIT_09s0002g03700	No hit			Vitvi09g01579
1	VIT_09s0002g04730	No hit			Vitvi09g01612
1	VIT_09s0002g05180	No hit			Vitvi09g01628
1	VIT_09s0002g06310	No hit			Vitvi09g01653
1	VIT_09s0018g01320	No hit			Vitvi09g01886
2	VIT_09s0054g00590	No hit			Vitvi09g01980
1	VIT_09s0054g00960	No hit			Vitvi09g01987
1	VIT_09s0070g00260	No hit			Vitvi09g01804
1	VIT_11s0118g00450	No hit			Vitvi11g01465
1	VIT_11s0149g00360	No hit			Vitvi11g00643
16	VIT_12s0059g01720	No hit			Vitvi12g02388
1	VIT_13s0019g01440	No hit
2	VIT_13s0019g03930	No hit			Vitvi13g02055
2	VIT_13s0064g01040	No hit			Vitvi13g02506
2	VIT_13s0064g01100	No hit			Vitvi13g02508
2	VIT_13s0064g01110	No hit			Vitvi13g02509
2	VIT_13s0067g02630	No hit			Vitvi13g01907
1	VIT_13s0067g02820	No hit			Vitvi13g02322
1	VIT_13s0101g00070	No hit			Vitvi13g00931
1	VIT_13s0175g00010	No hit			Vitvi13g02187
1	VIT_14s0006g02250	No hit			Vitvi14g02859
1	VIT_14s0060g01860	No hit			Vitvi14g02496
1	VIT_14s0068g01270	No hit			Vitvi14g02953
1	VIT_14s0081g00100	No hit			Vitvi14g02668
5	VIT_14s0081g00190	No hit			Vitvi14g00500
1	VIT_14s0081g00210	No hit			Vitvi14g02675
9	VIT_14s0083g00920	No hit			Vitvi14g02913
2	VIT_14s0128g00940	No hit			Vitvi14g02537
1	VIT_15s0021g00550	No hit			Vitvi15g00460
1	VIT_15s0021g02000	No hit			Vitvi15g01451
1	VIT_15s0048g00180	No hit			Vitvi15g01485
1	VIT_15s0048g00620	No hit			Vitvi15g01495
1	VIT_16s0013g01130	No hit			Vitvi16g01667
2	VIT_16s0013g01590	No hit			Vitvi16g01691
1	VIT_16s0013g02150	No hit			Vitvi16g00528
1	VIT_16s0039g02890	No hit			Vitvi16g00211
12	VIT_17s0000g00640	No hit			Vitvi17g01326
7	VIT_17s0000g00650	No hit			Vitvi17g01327
1	VIT_17s0000g00680	No hit			Vitvi17g01328
6	VIT_17s0000g02220	No hit
4	VIT_17s0000g03150	No hit			Vitvi17g01388
1	VIT_17s0119g00290	No hit			Vitvi17g01625
1	VIT_18s0001g00270	No hit			Vitvi18g00123
3	VIT_18s0001g00650	No hit			Vitvi18g02502
3	VIT_18s0001g01470	No hit			Vitvi18g02520
8	VIT_18s0001g04640	No hit
3	VIT_18s0001g05760	No hit			Vitvi18g03202
1	VIT_18s0001g06400	No hit			Vitvi18g02585
1	VIT_18s0001g08760	No hit			Vitvi18g00635
1	VIT_18s0001g14470	No hit			Vitvi18g02806
1	VIT_18s0086g00520	No hit			Vitvi18g02881
1	VIT_18s0117g00030	No hit			Vitvi18g01848
1	VIT_18s0166g00260	No hit			Vitvi18g02848
1	VIT_19s0014g00650	No hit			Vitvi19g01812
1	VIT_19s0014g01090	No hit			Vitvi19g01832
1	VIT_19s0014g05030	No hit			Vitvi19g01979
1	VIT_19s0015g00290	No hit			Vitvi19g02059
1	VIT_19s0015g02250	No hit			Vitvi19g02134
1	VIT_19s0085g00460	No hit			Vitvi19g01699
11	VIT_09S0054G00580<BR>VIT_09S0054G00570	No hit			Vitvi09g01371
3	VIT_03s0063g01210	Nodulin 1A; senescence-associated			Vitvi03g01542
1	VIT_03s0063g01330	Nodulin 1A; senescence-associated			Vitvi03g00431
2	VIT_08s0007g04860	Nodulin family protein			Vitvi08g01611
2	VIT_17s0000g03050	Nodulin MtN21 family	MTN21		Vitvi17g00264	vv50122Porters_cat_7_to_17
1	VIT_13s0019g05050	Nodulin-like protein			Vitvi13g02065
1	VIT_13s0019g05060	Nodulin-like protein			Vitvi13g00682
1	VIT_04s0043g00250	Nonsense-mediated mRNA decay NMD3	K07562		Vitvi04g00949	vv23008Ribosome_biogenesis_in_Eukaryotes	vv23013RNA_transport
10	VIT_07s0031g03060	NSL1 (necrotic spotted lesions 1)			Vitvi07g01989
1	VIT_03s0091g00150	NtPRp27 secretory protein			Vitvi03g01596
1	VIT_14s0068g00310	Nuclear transport factor 2 (NTF2)	NTF2		Vitvi14g01395	vv50133Primary_active_transporter_cat_A9_to_A18
1	VIT_19s0085g00020	Nucleolar complex protein 3 homolog (Protein NOC3 homolog)			Vitvi19g01666
1	VIT_04s0023g01990	Nucleotidyltransferase	E2_7_7_x		Vitvi04g01320
1	VIT_19s0015g00550	Nudix hydrolase 10			Vitvi19g00683
1	VIT_10s0003g00880	Nudix hydrolase 15			Vitvi10g00541
2	VIT_12s0057g01090	Nudix hydrolase 2			Vitvi12g02497
1	VIT_12s0057g01100	Nudix hydrolase 2			Vitvi12g02498
3	VIT_18s0001g11230	OSB1 (organellar single-stranded)			Vitvi18g00848
5	VIT_02s0025g04280	Osmotin			Vitvi02g01405
3	VIT_02s0025g04340	Osmotin			Vitvi02g01409
1	VIT_00s0250g00090	Oxidoreductase; 2OG-Fe(II) oxygenase			Vitvi13g01250
1	VIT_02s0087g00460	Oxidoreductase; 2OG-Fe(II) oxygenase			Vitvi02g01235
2	VIT_03s0063g01310	Oxidoreductase; 2OG-Fe(II) oxygenase family			Vitvi03g00432
11	VIT_07s0005g05780	Pantoate--beta-alanine ligase	E6_3_2_1		Vitvi07g00824	vv10410Beta-alanine_metabolism	vv10770Pantothenate_and_CoA_biosynthesis
4	VIT_01s0127g00490	Pantothenate kinase 2	E2_7_1_33		Vitvi01g00716	vv10770Pantothenate_and_CoA_biosynthesis
2	VIT_00s0567g00040	Patatin			Vitvi07g01332
1	VIT_18s0001g10880	Patatin			Vitvi18g00821
2	VIT_18s0001g15660	Pathogen-related			Vitvi18g02837
5	VIT_06s0009g02560	Pectinesterase family	E3_1_1_11		Vitvi06g01152	vv40006Cell_wall
2	VIT_06s0009g02570	Pectinesterase family	E3_1_1_11		Vitvi06g01155	vv40006Cell_wall
6	VIT_06s0009g02590	Pectinesterase family	E3_1_1_11		Vitvi06g01156	vv40006Cell_wall
3	VIT_07s0005g00720	Pectinesterase family	E3_1_1_11		Vitvi07g00350	vv40006Cell_wall
5	VIT_15s0048g00510	Pectinesterase family	E3_1_1_11		Vitvi15g00704	vv40006Cell_wall
5	VIT_06S0009G02600<BR>VIT_06S0009G02630	Pectinesterase family	E3_1_1_11		Vitvi06g01157	vv40006Cell_wall
1	VIT_09s0002g08580	Pentatricopeptide (PPR) repeat-containing protein			Vitvi09g00776
2	VIT_13s0047g00060	Pentatricopeptide (PPR) repeat-containing protein			Vitvi13g01098
1	VIT_17s0000g06390	Pentatricopeptide (PPR) repeat-containing protein			Vitvi17g01474
1	VIT_19s0015g01100	Peptidyl-prolyl cis-trans isomerase; FKBP-type	K01802		Vitvi19g00732
2	VIT_12s0055g01240	P-glycoprotein 11	PGP11		Vitvi12g01345	vv52010ABC_transporters
1	VIT_01s0011g03240	PGPS/D12			Vitvi01g00261
11	VIT_07s0104g00220	Phenazine biosynthesis PhzC/PhzF	K06998		Vitvi07g02141	vv10400Phenylalanine_tyrosine_and_tryptophan_biosynthesis
1	VIT_11s0016g05190	Phosphate translocator-related	PTLREL		Vitvi11g01435	vv50122Porters_cat_7_to_17
2	VIT_08s0007g04700	Phosphatidylinositol-4-phosphate 5-kinase	E2_7_1_68		Vitvi08g01589	vv10562Inositol_phosphate_metabolism	vv34070Phosphatidylinositol_signaling_system
2	VIT_14s0108g00540	Phosphofructokinase	E2_7_1_90		Vitvi14g01938	vv10051Fructose_and_mannose_metabolism
1	VIT_04s0008g06620	Phospholipase D	E3_1_4_4		Vitvi04g00598	vv10564Glycerophospholipid_metabolism	vv10565Ether_lipid_metabolism
1	VIT_01s0011g02480	Phospholipid-transporting ATPase	K01530		Vitvi01g00199	vv50131Primary_active_transporter_cat_A2_to_A4
1	VIT_02s0025g03610	Phosphoribosylanthranilate transferase	E2_4_2_18		Vitvi02g00334	vv10400Phenylalanine_tyrosine_and_tryptophan_biosynthesis
8	VIT_16s0050g00400	Photoassimilate-responsive protein PAR-1a			Vitvi16g01037
7	VIT_16s0050g00410	Photoassimilate-responsive protein PAR-1a			Vitvi16g01038
11	VIT_16s0050g00430	Photoassimilate-responsive protein PAR-1a			Vitvi16g01039
1	VIT_09s0002g04430	Phox (PX) domain-containing protein			Vitvi09g00369
3	VIT_00s0145g00110	Pirin	K06911		Vitvi09g02070
1	VIT_05s0094g00610	Pirin			Vitvi05g01609
2	VIT_09s0096g00130	Pirin	K06911		Vitvi09g01769
1	VIT_03s0091g00140	Plant basic secretory protein (BSP) family			Vitvi03g01595
1	VIT_11s0016g05530	Plastocyanin domain-containing protein	K02638		Vitvi11g00485	vv10195Photosynthesis	vv50113Thylakoid_targeting_pathway
3	VIT_09s0054g01080	Polygalacturonase QRT3	E3_2_1_15		Vitvi09g01412	vv40006Cell_wall
11	VIT_00s0480g00030	Polyphenol oxidase	E1_10_3_1		Vitvi10g02335	vv10350Tyrosine_metabolism	vv50109Incompletely_characterized_transport_systems
5	VIT_00s0480g00040	Polyphenol oxidase II; chloroplast precursor	E1_10_3_1			vv10350Tyrosine_metabolism	vv50109Incompletely_characterized_transport_systems
2	VIT_14s0036g00930	Polyubiquitin (UBQ4)			Vitvi14g00658
3	VIT_14s0036g00990	Polyubiquitin (UBQ4)			Vitvi14g00668
1	VIT_06s0061g01380	Pop3 peptide			Vitvi06g01410
3	VIT_02s0025g03300	Potassium channel tetramerisation domain-containing protein	KCTREL		Vitvi02g00298	vv50101Channels_and_pores
1	VIT_11s0103g00150	Potassium-sodium symporter HKT1	HKT1		Vitvi11g01090	vv50124Porters_cat_30_to_64
1	VIT_05s0094g01670	PP1/PP2A phosphatases pleiotropic regulator PRL1	K12862		Vitvi05g01715	vv23040Spliceosome	vv50109Incompletely_characterized_transport_systems
1	VIT_18s0001g01860	Preprotein translocase secA	K03070		Vitvi18g00230	vv23060Protein_export	vv50113Thylakoid_targeting_pathway
1	VIT_03s0088g01180	Proline iminopeptidase	E3_4_11_5		Vitvi03g00783	vv10330Arginine_and_proline_metabolism
3	VIT_06s0061g00960	Prolylcarboxypeptidase	E3_4_16_2		Vitvi06g01367
2	VIT_00s1463g00010	Protease Do-like 5			Vitvi00g02175
1	VIT_00s0399g00020	Protease inhibitor/seed storage/lipid transfer protein (LTP)			Vitvi10g00150
3	VIT_04s0079g00570	Protein binding / zinc ion binding
2	VIT_00s0211g00050	Protein BRICK1 (AtBRK1)	K05752		Vitvi07g01509	vv44810Regulation_of_actin_cytoskeleton
3	VIT_16s0100g00050	Protein kinase			Vitvi16g01840
1	VIT_09s0002g02070	Protein kinase PKN/PRK1			Vitvi09g00171
2	VIT_01s0010g02350	Protein phosphatase 2 (formerly 2A); regulatory subunit B'	K11584		Vitvi01g01521	vv23015mRNA_surveillance_pathway
3	VIT_16s0050g02570	Protein phosphatase 2C	E3_1_3_16		Vitvi16g01220
2	VIT_17s0000g03100	Protein phosphatase 2C	E3_1_3_16		Vitvi17g00268
1	VIT_19s0014g02340	Protein phosphatase 2C	E3_1_3_16		Vitvi19g00199
3	VIT_19s0014g01020	Protein transport protein Sec61 subunit alpha	K10956		Vitvi19g00076	vv23060Protein_export	vv24141Protein_processing_in_endoplasmic_reticulum
6	VIT_05s0094g00170	Protein transport protein Sec61 subunit beta	K09481		Vitvi05g02241	vv23060Protein_export	vv24141Protein_processing_in_endoplasmic_reticulum
8	VIT_05s0020g05040	Proteinase inhibitor 1 PPI3B2			Vitvi05g00670
1	VIT_14s0006g02770	Proton-dependent oligopeptide transport (POT) family protein	POT		Vitvi14g01165	vv50122Porters_cat_7_to_17
1	VIT_15s0021g00330	Proton-dependent oligopeptide transport (POT) family protein	POT		Vitvi15g00434	vv50122Porters_cat_7_to_17
3	VIT_07s0104g00850	Pto kinase interactor			Vitvi07g00209
5	VIT_02s0012g00730	Purine permease 10 PUP10	PUP10		Vitvi02g00648	vv50122Porters_cat_7_to_17
2	VIT_18s0001g13340	Purple acid phosphatase 32- ATPAP32/PAP32	E3_1_3_2		Vitvi18g02778	vv10740Riboflavin_metabolism
1	VIT_08s0007g05430	Pyruvate kinase	E2_7_1_40		Vitvi08g01662	vv10010Glycolysis	vv10230Purine_metabolism
2	VIT_03s0088g00410	Pyruvate kinase isozyme A; chloroplast precursor	E2_7_1_40		Vitvi03g00723	vv10010Glycolysis	vv10230Purine_metabolism
9	VIT_07s0151g00260	Quinone-oxidoreductase; Chloroplast	K03956			vv10190Oxidative_phosphorylation	vv50134Primary_active_transporter_cat_D1
1	VIT_13s0064g00320	R protein PRF disease resistance protein	K13453		Vitvi13g02474	vv34627R_proteins_from_Plant-pathogen_interaction
1	VIT_15s0046g02810	R protein PRF disease resistance protein	K13453		Vitvi15g01668	vv34627R_proteins_from_Plant-pathogen_interaction
1	VIT_11s0037g01270	R protein disease resistance protein	RPROT		Vitvi11g00843	vv34627R_proteins_from_Plant-pathogen_interaction
1	VIT_12s0142g00590	R protein L6	K13477		Vitvi12g00890	vv34627R_proteins_from_Plant-pathogen_interaction
1	VIT_18s0117g00060	R protein L6	K13477			vv34627R_proteins_from_Plant-pathogen_interaction
1	VIT_18s0117g00070	R protein L6	K13477		Vitvi18g01849	vv34627R_proteins_from_Plant-pathogen_interaction
4	VIT_18s0117g00080	R protein L6	K13477			vv34627R_proteins_from_Plant-pathogen_interaction
1	VIT_13s0158g00290	R protein MLA10	K13475		Vitvi13g01616	vv34627R_proteins_from_Plant-pathogen_interaction
1	VIT_15s0024g00400	R protein MLA10	K13475		Vitvi15g00017	vv34627R_proteins_from_Plant-pathogen_interaction
1	VIT_08s0032g00690	R;R)-butanediol dehydrogenase	E1_1_1_4		Vitvi08g00209	vv10650Butanoate_metabolism
1	VIT_07s0191g00030	RAB GTPase RABA4A	K07976		Vitvi07g01504
1	VIT_16s0098g01220	RabGAP/TBC domain-containing protein
1	VIT_00s0294g00080	Receptor kinase homolog LRK10			Vitvi16g02122
2	VIT_00s0262g00090	Receptor kinase RK20-1			Vitvi10g02242
4	VIT_00s0409g00010	Receptor kinase RK20-1			Vitvi10g00309
1	VIT_00s0437g00050	Receptor kinase RK20-1			Vitvi00g00667
2	VIT_00s0437g00060	Receptor kinase RK20-1
6	VIT_00s0437g00070	Receptor kinase RK20-1			Vitvi00g00668
4	VIT_00s0748g00020	Receptor kinase RK20-1			Vitvi10g02229
1	VIT_10s0092g00670	Receptor kinase RK20-1			Vitvi10g01181
1	VIT_10s0092g00680	Receptor kinase RK20-1			Vitvi10g01182
2	VIT_00S2634G00010<BR>VIT_00S0429G00010	Receptor kinase RK20-1			Vitvi10g01722
2	VIT_11s0037g00620	Receptor kinase TRKe			Vitvi11g00746
1	VIT_11s0052g01420	Receptor kinase TRKe			Vitvi11g01686
2	VIT_12s0059g02590	Receptor protein kinase RK20-1			Vitvi12g02418
2	VIT_12s0059g02600	Receptor protein kinase RK20-1			Vitvi12g02419
3	VIT_12s0059g02620	Receptor protein kinase RK20-1			Vitvi12g00552
1	VIT_05s0049g01190	Receptor serine/threonine kinase			Vitvi05g00760
1	VIT_00S0258G00130<BR>VIT_16S0148G00370	Receptor serine/threonine kinase			Vitvi16g01262
1	VIT_14s0060g00460	Receptor-like protein kinase			Vitvi14g00042
6	VIT_00s0409g00050	Receptor-like serine-threonine protein kinase			Vitvi10g01727
13	VIT_00s0226g00100	Regulator of chromosome condensation (RCC1)	RCC1		Vitvi05g01556	vv50112Nuclear_pore_complex
2	VIT_14s0060g02320	Respiratory burst oxidase protein B (ATRBOHB)	RBOHB		Vitvi14g00183	vv34626Plant-pathogen_interaction	vv50105Transport_electron_carriers
9	VIT_10s0003g05430	Reticuline oxidase precursor	E1_21_3_3		Vitvi10g01023	vv10950Alkaloid_biosynthesis_I
2	VIT_10s0003g05450	Reticuline oxidase precursor	E1_21_3_3		Vitvi10g01029	vv10950Alkaloid_biosynthesis_I
1	VIT_09s0002g01280	Retrotransposon			Vitvi09g00100
1	VIT_15s0045g01190	Retrotransposon protein; Unclassified
1	VIT_17s0000g02150	Ribosomal protein L19	K02884		Vitvi17g00179	vv23010Ribosome
1	VIT_18s0001g03850	Ribosomal protein S10 30S	K02946		Vitvi18g00325	vv23010Ribosome
1	VIT_10s0003g01940	RKF1 (receptor-like kinase in flowers 1)			Vitvi10g00649
7	VIT_19s0014g00830	RKF1 (receptor-like kinase in flowers 1)			Vitvi19g01826
3	VIT_18s0001g01960	RKF3 (receptor-like kinase IN in flowers 3)			Vitvi18g00233
1	VIT_14s0006g02560	RNA exonuclease 1	K14570		Vitvi14g02870	vv23008Ribosome_biogenesis_in_Eukaryotes
1	VIT_07s0141g00470	RNA polymerase Rpb7 N-terminal domain-containing			Vitvi07g02092
1	VIT_12s0028g03260	Rooty/superroot1	K11819		Vitvi12g00272	vv10966Glucosinolate_biosynthesis
1	VIT_01s0011g00990	RPM1 (resistance to p. syringae pv maculicola 1)	K13457		Vitvi01g01852	vv34626Plant-pathogen_interaction
1	VIT_02s0012g02720	RPM1 (resistance to p. syringae pv maculicola 1)	K13457		Vitvi02g00851	vv34626Plant-pathogen_interaction
1	VIT_13s0067g01100	RPM1 (resistance to p. syringae pv maculicola 1)	K13457		Vitvi13g02267	vv34626Plant-pathogen_interaction
1	VIT_09s0096g01010	RPP27 (resistance to peronospora parasitica 27)			Vitvi09g00954
2	VIT_11s0016g01860	RPS2 (resistant to p. syringae 2)	K13459		Vitvi11g00146	vv34626Plant-pathogen_interaction
4	VIT_14s0036g00330	RPS2 (resistant to p. syringae 2)	K13459		Vitvi14g02729	vv34626Plant-pathogen_interaction
1	VIT_19s0014g05180	RPS2 (resistant to p. syringae 2)	K13459		Vitvi19g01984	vv34626Plant-pathogen_interaction
1	VIT_19s0093g00380	RPS2 (resistant to p. syringae 2)	K13459		Vitvi19g01335	vv34626Plant-pathogen_interaction
1	VIT_18s0041g02450	RPS5 (resistant to p. syringae 5)	K13460		Vitvi18g02175	vv34627R_proteins_from_Plant-pathogen_interaction
1	VIT_19s0085g00290	RRNA methylase			Vitvi19g01686
1	VIT_11s0016g00350	Sec34/COG3	SEC34		Vitvi11g00018	vv50110Protein_coat	vv50111Tethering_factors
1	VIT_00s0347g00050	Ser/Thr receptor-like kinase1			Vitvi10g02325
1	VIT_16s0148g00020	Ser/Thr receptor-like kinase1			Vitvi16g01995
1	VIT_16s0148g00140	Ser/Thr receptor-like kinase1			Vitvi16g02005
2	VIT_16S0148G00290<BR>VIT_16S0148G00360<BR>VIT_16S0148G00100<BR>VIT_00S0258G00140	Ser/Thr receptor-like kinase1			Vitvi16g02015
5	VIT_00s0194g00120	Serine acetyltransferase	E2_3_1_30		Vitvi10g00224	vv10272Cysteine_metabolism	vv10920Sulfur_metabolism
1	VIT_03s0063g00860	Serine carboxypeptidase			Vitvi03g00475
1	VIT_11s0037g00780	Serine carboxypeptidase II			Vitvi11g00783
5	VIT_04s0008g05350	Serine hydrolase (Vitis vinifera)	E4_3_1_18		Vitvi04g01903	vv10260Glycine_serine_and_threonine_metabolism
8	VIT_12s0035g01000	Serine protease inhibitor; serine-type			Vitvi12g02039
1	VIT_18s0001g11270	SERine Proteinase Inhibitor Serpin P			Vitvi18g00852
1	VIT_06s0004g05220	Serine/arginine repetitive matrix protein 1	K13171		Vitvi06g00516	vv23013RNA_transport	vv23015mRNA_surveillance_pathway
1	VIT_06s0004g00830	Serine/threonine protein phosphatase PP2A-4 catalytic subunit (PP2A4)	K04382		Vitvi06g00085	vv23015mRNA_surveillance_pathway	vv34020Calcium_signaling_pathway
1	VIT_11s0016g01010	Serine/threonine-protein kinase NAK			Vitvi11g01336
3	VIT_19s0014g04080	Serine/threonine-protein kinase receptor ARK3			Vitvi19g01935
1	VIT_19s0014g04130	Serine/threonine-protein kinase receptor ARK3			Vitvi19g01937
1	VIT_02s0087g00190	SH3 domain-containing protein 2	SH3P2		Vitvi02g01206	vv50110Protein_coat
1	VIT_03s0038g02490	SKP1	K03094		Vitvi03g00153	vv24120Ubiquitin_mediated_proteolysis	vv24141Protein_processing_in_endoplasmic_reticulum
1	VIT_19s0085g00180	SKP1-like 4 ASK4	K03094		Vitvi19g02333	vv24120Ubiquitin_mediated_proteolysis	vv24141Protein_processing_in_endoplasmic_reticulum
2	VIT_00s0692g00020	S-linalool synthase	E4_2_3_25			vv10900Terpenoid_biosynthesis
1	VIT_00s0347g00070	S-locus lectin protein kinase			Vitvi10g02322
2	VIT_00s0347g00120	S-locus lectin protein kinase
2	VIT_00s0743g00020	S-locus lectin protein kinase			Vitvi00g00910
1	VIT_00s2776g00010	S-locus lectin protein kinase
2	VIT_05s0049g01200	S-locus lectin protein kinase			Vitvi05g00761
1	VIT_19s0014g03990	S-locus lectin protein kinase			Vitvi19g00323
1	VIT_19s0014g04280	S-locus protein kinase			Vitvi19g01945
1	VIT_19s0014g04410	S-locus protein kinase			Vitvi19g01952
2	VIT_19s0014g04450	S-locus protein kinase			Vitvi19g01955
3	VIT_17s0000g06860	SNAP25ous protein SNAP30	K08509		Vitvi17g01490	vv24130SNARE_interactions_in_vesicular_transport
1	VIT_07s0191g00070	SNF1-related protein kinase 2.7 SNRK2.7 SRK2F	SRK2F		Vitvi07g01500	vv30001ABA_signaling
1	VIT_19s0014g01720	Sodium/calcium exchanger family protein	NACAEX		Vitvi19g00144	vv50123Porters_cat_18_to_29
2	VIT_12s0055g01270	Somatic embryogenesis receptor kinase 1 SERK1
11	VIT_01s0011g00380	SP1L1 (SPIRAL1-like1)			Vitvi01g00034
1	VIT_05s0020g03220	S-receptor kinase			Vitvi05g01882
1	VIT_05s0020g03240	S-receptor kinase			Vitvi05g00478
6	VIT_05s0020g03290	S-receptor kinase			Vitvi05g00484
1	VIT_12s0028g01440	S-receptor kinase			Vitvi12g00124
1	VIT_12s0028g01450	S-receptor kinase
2	VIT_13s0156g00570	S-receptor kinase			Vitvi13g02553
1	VIT_13s0156g00580	S-receptor kinase			Vitvi13g02552
4	VIT_13s0156g00590	S-receptor kinase			Vitvi13g02551
4	VIT_18s0001g03390	S-receptor kinase			Vitvi18g00304
2	VIT_10s0003g02280	SRG1 (senescence-related gene 1) oxidoreductase			Vitvi10g00687
2	VIT_13s0067g01700	Steroid 5alpha-reductase	K09591			vv10905Brassinosteroid_biosynthesis
1	VIT_13s0067g01730	Steroid 5alpha-reductase	K09591		Vitvi13g01265	vv10905Brassinosteroid_biosynthesis
1	VIT_08s0007g06250	Strubbelig receptor family 2			Vitvi08g01718
1	VIT_12s0028g03220	STT3B (staurosporin and temperature sensitive 3-like B)	K07151		Vitvi12g00271	vv10510N-Glycan_biosynthesis	vv24141Protein_processing_in_endoplasmic_reticulum
3	VIT_07s0104g01160	Substrate carrier ; Mitochondrial	K03454		Vitvi07g00233	vv50123Porters_cat_18_to_29
8	VIT_05s0020g03140	Sugar transporter 13	STP13		Vitvi05g00468	vv50121Porters_cat_1_to_6
1	VIT_18s0001g12560	Sugar transporter ERD6-like 6	ERD6L6		Vitvi18g00970	vv50121Porters_cat_1_to_6
1	VIT_01s0026g02310	SUR2	K04713		Vitvi01g00993	vv10600Sphingolipid_metabolism
2	VIT_12s0055g00770	SWAP (Suppressor-of-White-APricot)			Vitvi12g01629
1	VIT_04S0023G01980<BR>VIT_04S0043G00820	Syntaxin 1B/2/3/4	K08486		Vitvi04g01319	vv24130SNARE_interactions_in_vesicular_transport	vv50101Channels_and_pores
11	VIT_18s0001g00840	Syringolide-induced protein 14-1-1			Vitvi18g00164
2	VIT_18s0001g11120	Ternary complex factor MIP1			Vitvi18g00838
2	VIT_11s0016g02360	TET2 (tetraspanin2)			Vitvi11g00193
2	VIT_03s0017g02140	Tetrahydroxychalcone 2'-glucosyltransferase	THCGT		Vitvi03g01282	vv10941Flavonoid_biosynthesis
1	VIT_08s0007g03450	TFL1B protein (Vitis vinifera)	TFL1		Vitvi08g01473	vv30009Flower_development
2	VIT_02s0025g04290	Thaumatin			Vitvi02g01406
2	VIT_02s0025g04310	Thaumatin
2	VIT_02S0025G04270<BR>VIT_02S0025G04260<BR>VIT_02S0025G04230	Thaumatin			Vitvi02g01404
1	VIT_03s0091g00380	Thioredoxin domain-containing protein 9			Vitvi03g00592
2	VIT_18s0001g13240	Thioredoxin H-type 1			Vitvi18g02774
1	VIT_08s0007g04310	Threonine dehydratase/deaminase	E4_3_1_19		Vitvi08g01554	vv10260Glycine_serine_and_threonine_metabolism	vv10290Valine_leucine_and_isoleucine_biosynthesis
1	VIT_03s0088g01260	TIP growth defective 1	TIP1GD		Vitvi03g00793	vv50108Accessory_factors_involved_in_transport
1	VIT_18s0075g00800	TIR-NBS disease resistance			Vitvi18g01794
1	VIT_03s0038g02940	Transducin protein			Vitvi03g00187
2	VIT_08s0105g00450	Transducin protein			Vitvi08g00666
1	VIT_06s0004g08180	Translation initiation factor eIF-2 beta subunit	K03238		Vitvi06g01782	vv23013RNA_transport
2	VIT_17s0000g04230	Translation initiation factor eIF-2B delta subunit	K03680		Vitvi17g00381	vv23013RNA_transport
1	VIT_04s0008g06930	Transposase; IS4			Vitvi04g00625
2	VIT_02s0025g02170	Trehalase precursor	E2_4_1_15		Vitvi02g00191	vv10500Starch_and_sucrose_metabolism
1	VIT_09s0002g06060	U3 small nucleolar RNA-associated protein 5	K14546		Vitvi09g00523	vv23008Ribosome_biogenesis_in_Eukaryotes
1	VIT_01s0026g02640	UbiE/COQ5 methyltransferase	K06127		Vitvi01g01033	vv10130Ubiquinone_biosynthesis
3	VIT_18s0001g10100	Ubiquitin-conjugating enzyme E2 I	K10577		Vitvi18g00752	vv23013RNA_transport	vv24120Ubiquitin_mediated_proteolysis
5	VIT_08s0105g00200	U-box domain-containing protein			Vitvi08g00630
9	VIT_06s0004g01670	UDP-glucoronosyl and UDP-glucosyl transferase			Vitvi06g00172
3	VIT_06s0004g07240	UDP-glucoronosyl and UDP-glucosyl transferase			Vitvi06g00709
5	VIT_06s0004g07250	UDP-glucoronosyl and UDP-glucosyl transferase			Vitvi06g01763
1	VIT_17s0000g08100	UDP-glucoronosyl and UDP-glucosyl transferase			Vitvi17g00788
1	VIT_02s0025g01560	UDP-glucose 4-epimerase GEPI48	E5_1_3_2		Vitvi02g00143	vv10052Galactose_metabolism	vv10520Nucleotide_sugars_metabolism
8	VIT_03s0017g01990	UDP-glucose glucosyltransferase	E2_4_1_35		Vitvi03g01260	vv10500Starch_and_sucrose_metabolism
1	VIT_17s0000g07100	UDP-glucosyltransferase HRA25			Vitvi17g01502
1	VIT_00s0194g00220	Unknown			Vitvi10g01691
1	VIT_01s0010g03080	Unknown			Vitvi01g02237
1	VIT_01s0010g03860	Unknown			Vitvi01g02274
2	VIT_02s0025g00540	Unknown			Vitvi02g00049
12	VIT_02s0236g00120	Unknown			Vitvi02g01466
1	VIT_03s0017g01940	Unknown			Vitvi03g01254
1	VIT_05s0020g03360	Unknown			Vitvi05g01886
2	VIT_06s0004g05110	Unknown			Vitvi06g01708
16	VIT_07s0129g01010	Unknown			Vitvi07g02650
1	VIT_08s0007g00610	Unknown			Vitvi08g02198
5	VIT_08s0007g03310	Unknown			Vitvi08g02265
1	VIT_08s0007g05220	Unknown			Vitvi08g02304
9	VIT_09s0002g02970	Unknown			Vitvi09g01554
12	VIT_09s0002g05610	Unknown			Vitvi09g00480
1	VIT_09s0002g07220	Unknown			Vitvi09g01670
15	VIT_10s0003g04080	Unknown			Vitvi10g00852
2	VIT_10s0116g01450	Unknown			Vitvi10g00072
1	VIT_11s0016g01610	Unknown			Vitvi11g00125
9	VIT_11s0016g03190	Unknown			Vitvi11g01393
1	VIT_12s0055g00400	Unknown			Vitvi12g01669
2	VIT_14s0006g01960	Unknown			Vitvi14g01018
7	VIT_15s0021g01260	Unknown
3	VIT_15s0048g01080	Unknown			Vitvi15g01505
1	VIT_16s0039g02930	Unknown
1	VIT_17s0000g06690	Unknown			Vitvi17g01479
1	VIT_18s0001g14420	Unknown			Vitvi18g02803
2	VIT_18s0086g00630	Unknown
2	VIT_19s0014g05110	Unknown			Vitvi19g00407
1	VIT_00S0746G00010<BR>VIT_00S0871G00010<BR>VIT_16S0013G01420<BR>VIT_00S0655G00020	Unknown
1	VIT_00s0261g00020	Unknown protein			Vitvi01g01083
1	VIT_00s0349g00020	Unknown protein			Vitvi04g01503
2	VIT_00s0586g00020	Unknown protein			Vitvi10g00450
1	VIT_01s0010g03680	Unknown protein			Vitvi01g01655
5	VIT_01s0011g02320	Unknown protein			Vitvi01g00188
5	VIT_01s0011g03850	Unknown protein			Vitvi01g00317
9	VIT_01s0011g04780	Unknown protein			Vitvi01g00403
2	VIT_01s0011g05440	Unknown protein			Vitvi01g01990
1	VIT_01s0127g00700	Unknown protein			Vitvi01g00732
1	VIT_04s0008g03570	Unknown protein			Vitvi04g00308
1	VIT_04s0023g00360	Unknown protein			Vitvi04g01156
1	VIT_04s0043g00380	Unknown protein			Vitvi04g00974
1	VIT_05s0049g00560	Unknown protein			Vitvi05g00718
5	VIT_05s0102g00200	Unknown protein			Vitvi05g01479
1	VIT_05s0102g00790	Unknown protein			Vitvi05g02196
1	VIT_06s0009g03470	Unknown protein			Vitvi06g01240
1	VIT_07s0005g01180	Unknown protein			Vitvi07g00390
2	VIT_07s0005g01190	Unknown protein			Vitvi07g00391
1	VIT_07s0031g02520	Unknown protein			Vitvi07g01919
1	VIT_07s0104g00760	Unknown protein
1	VIT_08s0040g01860	Unknown protein			Vitvi08g01036
1	VIT_09s0002g00370	Unknown protein			Vitvi09g00022
2	VIT_09s0002g01200	Unknown protein			Vitvi09g01503
3	VIT_09s0002g05170	Unknown protein			Vitvi09g00438
1	VIT_10s0116g01810	Unknown protein			Vitvi10g00104
1	VIT_10s0116g01820	Unknown protein			Vitvi10g01642
1	VIT_10s0116g01850	Unknown protein			Vitvi10g00106
1	VIT_11s0037g01110	Unknown protein			Vitvi11g00825
1	VIT_12s0028g02110	Unknown protein			Vitvi12g00179
1	VIT_12s0035g00920	Unknown protein			Vitvi12g02028
2	VIT_12s0035g02210	Unknown protein			Vitvi12g02170
2	VIT_13s0019g03990	Unknown protein			Vitvi13g00570
1	VIT_13s0019g04870	Unknown protein			Vitvi13g00663
5	VIT_14s0036g01060	Unknown protein			Vitvi14g00679
1	VIT_14s0066g00130	Unknown protein			Vitvi14g01653
3	VIT_14s0068g01000	Unknown protein			Vitvi14g01454
1	VIT_14s0083g00080	Unknown protein			Vitvi14g01240
1	VIT_14s0108g00060	Unknown protein			Vitvi14g01903
5	VIT_14s0108g00930	Unknown protein			Vitvi14g01967
1	VIT_15s0021g01640	Unknown protein			Vitvi15g01426
2	VIT_15s0046g03290	Unknown protein			Vitvi15g01691
1	VIT_16s0022g00610	Unknown protein			Vitvi16g00706
1	VIT_16s0098g00880	Unknown protein			Vitvi16g01338
4	VIT_17s0000g03130	Unknown protein			Vitvi17g00271
1	VIT_17s0000g09200	Unknown protein			Vitvi17g00907
1	VIT_17s0000g09310	Unknown protein			Vitvi17g00919
3	VIT_17s0053g00750	Unknown protein			Vitvi17g01228
5	VIT_17s0119g00070	Unknown protein			Vitvi17g01611
1	VIT_18s0001g03860	Unknown protein			Vitvi18g03214
1	VIT_18s0001g12500	Unknown protein			Vitvi18g00963
5	VIT_18s0001g15150	Unknown protein			Vitvi18g02826
3	VIT_01s0011g00530	Ureide permease 2 (AtUPS2)	UPS2		Vitvi01g00048	vv50122Porters_cat_7_to_17
5	VIT_19s0135g00010	Ureide permease 2 (AtUPS2)	UPS2		Vitvi19g01405	vv50122Porters_cat_7_to_17
1	VIT_13s0064g01470	Urophorphyrin III methylase	E2_1_1_107		Vitvi13g01779	vv10860Porphyrin_and_chlorophyll_metabolism
3	VIT_17s0000g04370	Wall-associated kinase			Vitvi17g01422
3	VIT_17s0000g04380	Wall-associated kinase 1 (WAK1)			Vitvi17g01423
5	VIT_17s0000g04360	Wall-associated kinase 2 (WAK2)			Vitvi17g00392
2	VIT_18s0001g01370	Wall-associated receptor kinase 5			Vitvi18g00203
1	VIT_14s0030g00400	WD40			Vitvi14g00317
11	VIT_18s0001g15130	WD40 repeat protein			Vitvi18g02824
1	VIT_08s0056g00040	WD-40 repeat protein			Vitvi08g00005
1	VIT_11s0037g01410	XBAT32 (XB3 ortholog 2 in Arabidopsis thaliana 32)	XBAT32		Vitvi11g00871	vv50108Accessory_factors_involved_in_transport
1	VIT_12s0121g00220	Xylan 1;4-beta-xylosidase	E3_2_1_37		Vitvi12g01102	vv10500Starch_and_sucrose_metabolism	vv10520Nucleotide_sugars_metabolism
1	VIT_00s0386g00050	Xyloglucan endotransglucosylase/hydrolase precursor	E2_4_1_207		Vitvi07g03060	vv40006Cell_wall
1	VIT_08s0007g08480	Zinc proteinase			Vitvi08g01906

## Sheet: Table S3
Table S3. Gene Ontology functional class enrichment analysis of the STS aggregated list (Table S2).
Description:
Ontology:	BIOLOGICAL PROCESS
weight01' algorithm with the 'fisher' test
2866 GO terms scored: 12 terms with p < 0.01
Annotation data:
Annotated genes: 14036
Significant genes: 486
Min. no. of genes annotated to a GO: 1
Nontrivial nodes: 795
	GO.ID	Term	Annotated	Significant	Expected	classicFisher
1	GO:0006952	defense response	649	55	22.47	2.5e-09
2	GO:0009058	biosynthetic process	3235	85	112.01	4.4e-09
3	GO:0046274	lignin catabolic process	68	12	2.35	3.2e-06
4	GO:0055114	oxidation-reduction process	2228	113	77.15	5.6e-06
5	GO:0009607	response to biotic stimulus	317	23	10.98	1.5e-05
6	GO:0016998	cell wall macromolecule catabolic proces...	58	8	2.01	0.00082
7	GO:0006807	nitrogen compound metabolic process	6360	155	220.22	0.00091
8	GO:0015940	pantothenate biosynthetic process	2	2	0.07	0.0012
9	GO:0007585	respiratory gaseous exchange by respirat...	3	2	0.1	0.00351
10	GO:0006032	chitin catabolic process	45	6	1.56	0.00433
11	GO:0048544	recognition of pollen	113	10	3.91	0.00581
12	GO:0006865	amino acid transport	30	5	1.04	0.00865
13	GO:0009611	response to wounding	39	5	1.35	0.01063
14	GO:0050832	defense response to fungus	43	6	1.49	0.01173
15	GO:0008152	metabolic process	10556	364	365.5	0.01535
16	GO:0031640	killing of cells of other organism	16	3	0.55	0.01651
17	GO:0006468	protein phosphorylation	1419	63	49.13	0.02309
18	GO:0009698	phenylpropanoid metabolic process	119	17	4.12	0.02499
19	GO:0006979	response to oxidative stress	165	11	5.71	0.02689
20	GO:0010133	proline catabolic process to glutamate	1	1	0.03	0.03463
Description:
Ontology:	MOLECULAR FUNCTION
weight01' algorithm with the 'fisher' test
2137 GO terms scored: 30 terms with p < 0.01
Annotation data:
Annotated genes: 17798
Significant genes: 581
Min. no. of genes annotated to a GO: 1
Nontrivial nodes: 582
	GO.ID	Term	Annotated	Significant	Expected	classicFisher
1	GO:0016210	naringenin-chalcone synthase activity	47	15	1.53	1.2e-11
2	GO:0050350	trihydroxystilbene synthase activity	34	13	1.11	2.1e-11
3	GO:0016491	oxidoreductase activity	2687	144	87.71	1.5e-07
4	GO:0005507	copper ion binding	198	21	6.46	2.2e-06
5	GO:0045735	nutrient reservoir activity	96	13	3.13	1.4e-05
6	GO:0047427	cyanoalanine nitrilase activity	11	5	0.36	1.4e-05
7	GO:0015417	ATPase-coupled polyamine transmembrane t...	19	5	0.62	0.00029
8	GO:0050661	NADP binding	46	7	1.5	0.00067
9	GO:0030145	manganese ion binding	202	16	6.59	0.001
10	GO:0004462	lactoylglutathione lyase activity	65	8	2.12	0.00121
11	GO:0000210	NAD+ diphosphatase activity	8	3	0.26	0.00171
12	GO:0015171	amino acid transmembrane transporter act...	31	6	1.01	0.00189
13	GO:0004867	serine-type endopeptidase inhibitor acti...	18	4	0.59	0.00239
14	GO:0015416	ATPase-coupled organic phosphonate trans...	57	7	1.86	0.00245
15	GO:0004709	MAP kinase kinase kinase activity	225	16	7.34	0.00302
16	GO:0016710	trans-cinnamate 4-monooxygenase activity	3	2	0.1	0.00312
17	GO:0004364	glutathione transferase activity	76	8	2.48	0.0033
18	GO:0016629	12-oxophytodienoate reductase activity	10	3	0.33	0.0035
19	GO:0005524	ATP binding	2973	122	97.05	0.00352
20	GO:0005506	iron ion binding	838	42	27.36	0.00393

## Sheet: Table S4
Table S4. Aggregated list of genes used to reconstruct the GRN of the lignin pathway. The aggregation was performed considering the 6 VvMYBs (VvMYB190, 186, 26, 191, 185 and 103) expansion lists with relative frequency >0.5.
Degree	Gene ID 12X.v1 (1)	Functional annotation (2)	briefname, EC or Kegg ID (2)	Gene Name def (3)	Gene ID 12X.v2 & VCost.v3 annotation (4)	Vitisnet Network1	Vitisnet Network2	Reference
Transcription factor genes
179	VIT_00s1241g00010	Myb domain protein 85	MYB85_3	VviMYB190	Vitvi02g01823	vv60044MYB
169	VIT_13s0064g00960	Myb domain protein 46	MYB46	VviMYB186	Vitvi13g01737	vv60044MYB
164	VIT_09s0002g01670	Myb domain protein 26	MYB26	VviMYB26	Vitvi09g00142	vv60044MYB
156	VIT_16s0022g01210	Myb domain protein 85	MYB85_2	VviMYB191	Vitvi16g00775	vv60044MYB
155	VIT_06s0004g02110	Myb domain protein 83	MYB83	VviMYB185	Vitvi06g00214	vv60044MYB
146	VIT_02s0025g00320	MYB Domain protein 103	MYB103_1	VviMYB103	Vitvi02g00028	vv60044MYB
5	VIT_18s0001g06640	Zinc finger (C3HC4-type ring finger)	ZFC3HC4_60		Vitvi18g00462	vv60078Other_zf-C3HC4
4	VIT_01s0026g02450	Mini zinc finger 1 MIF1	MIF1_1		Vitvi01g01012	vv60068Zf-HD
4	VIT_00s0349g00040	Zinc finger (C3HC4-type ring finger)	ZFC3HC4_168		Vitvi04g02174	vv60078Other_zf-C3HC4
3	VIT_13s0067g02380	Lateral organ boundaries Domain 15	LBD15_2		Vitvi13g00144	vv60007AS2
3	VIT_05s0077g01390	Zinc finger (C2H2 type) protein (ZFP6)	ZFP6_3	VviZFP24	Vitvi05g00082	vv60017C2H2
3	VIT_17s0000g01890	Myb domain protein 52	MYB52_2	VviMYB169	Vitvi17g00159	vv60044MYB
3	VIT_15s0048g02660	NAC Secondary wall thickening promoting factor1	NST1_1	VviNAC49	Vitvi15g00889	vv60046NAC
3	VIT_06s0004g07900	Ovate family protein 17 OFP17	OFP17_1		Vitvi06g00782	vv60086OFP
2	VIT_00s0215g00010	Lateral organ boundaries Domain 6	LBD6_2		Vitvi07g01238	vv60007AS2
2	VIT_18s0001g09250	Lateral organ boundaries protein 38	LBD38_2		Vitvi18g00677	vv60007AS2
2	VIT_15s0048g02820	Basic helix-loop-helix (bHLH) family	BHLHDOM_3	VvibHLH068	Vitvi15g00906	vv60011BHLH
2	VIT_18s0001g05860	Transparent testa 1	TT1	VviZFP91	Vitvi18g00417	vv60017C2H2
2	VIT_01s0011g04260	Zinc finger (CCCH-type) family protein	CCCHFAM_8		Vitvi01g00347	vv60018C3H
2	VIT_14s0006g02450	Zinc finger (CCCH-type) family protein	CCCHFAM_32		Vitvi14g01114	vv60018C3H
2	VIT_04s0044g00620	Scarecrow gene regulator-like	SCLF_1		Vitvi04g01622	vv60032GRAS
2	VIT_06s0009g02480	Myb domain protein 65	MYB65_1	VviMYB159	Vitvi06g01139	vv60044MYB
2	VIT_02s0025g02710	NAC Secondary wall thickening promoting factor1	NST1_2	VviNAC24	Vitvi02g00242	vv60046NAC
2	VIT_04s0023g03110	Vascular related NAC-domain protein 1	VND1	VviNAC23	Vitvi04g01430	vv60046NAC
2	VIT_12s0028g03050	NAC domain-containing protein 73	NAC073_2	VviNAC34	Vitvi12g00255	vv60046NAC
2	VIT_05s0049g00480	Zinc finger (C3HC4-type ring finger)	ZFC3HC4_65		Vitvi05g00713	vv60078Other_zf-C3HC4
2	VIT_07s0005g03120	Zinc finger (C3HC4-type ring finger)	ZFC3HC4_205		Vitvi07g00582	vv60078Other_zf-C3HC4
2	VIT_12s0028g03410	Zinc finger (C3HC4-type ring finger)	ZFC3HC4_10		Vitvi12g00286	vv60078Other_zf-C3HC4
2	VIT_12s0059g01190	Homeobox protein shoot MERISTEMLESS (STM)	STM_2	VviHB43	Vitvi12g00424	vv50004Auxin_transport	vv60034HB
1	VIT_00s0340g00090	Lateral organ boundaries Domain 6	LBD6_1		Vitvi07g02993	vv60007AS2
1	VIT_13s0019g03700	Lateral organ boundaries protein 1	LBD1_8		Vitvi13g00543	vv60007AS2
1	VIT_01s0127g00860	Aborted microspores AMS	AMS_1	VvibHLH005	Vitvi01g00746	vv60011BHLH
1	VIT_03s0038g02540	Aborted microspores AMS	AMS_3	VvibHLH012	Vitvi03g00157	vv60011BHLH
1	VIT_07s0031g00450	Basic helix-loop-helix protein SPATULA	SPATULA_2	VvibHLH029	Vitvi07g01729	vv60011BHLH
1	VIT_15s0107g00380	Basic helix-loop-helix (bHLH) family	BHLHDOM_10	VvibHLH069	Vitvi15g00254	vv60011BHLH
1	VIT_17s0000g05950	PRE1 (Paclobutrazol resistance1)	PRE1		Vitvi17g00573	vv60011BHLH
1	VIT_18s0001g10270	Basic helix-loop-helix protein SPATULA	SPATULA_1	VvibHLH085	Vitvi18g00763	vv60011BHLH
1	VIT_10s0003g01260	Dof zinc finger protein DOF1.5	DOF1_5_1		Vitvi10g00581	vv60015C2C2-DOF
1	VIT_02s0154g00220	Zinc finger (C2H2 type) family	C2H2FAM_17		Vitvi02g00526	vv60017C2H2
1	VIT_08s0007g06870	Zinc finger protein 8	ZFP8		Vitvi08g01771	vv60017C2H2
1	VIT_17s0000g06820	Zinc finger (C2H2 type) family	C2H2FAM_1	VviZFP86	Vitvi17g00670	vv60017C2H2
1	VIT_14s0060g02660	Nuclear transcription factor Y subunit B-5	NFYB5_3		Vitvi14g00217	vv60021CCAAT
1	VIT_19s0015g00580	Leafy cotyledon1-like protein	L1L_2		Vitvi19g00686	vv60021CCAAT
1	VIT_06s0061g01180	PHD finger transcription factor	DDTPHD_1		Vitvi06g01394	vv60025DDT
1	VIT_12s0059g02690	DNA-binding storekeeper protein	STOREKEEPER_8		Vitvi12g00561	vv60030GeBP
1	VIT_03s0038g00050	BLH6 (BELL1-like homeodomain 5)	BLH6	VviHB10	Vitvi03g00004	vv60034HB
1	VIT_16s0100g00670	Homeodomain GLABROUS1	HDG1_2	VviHB55	Vitvi16g00974	vv60034HB
1	VIT_17s0053g00780	Homeodomain GLABROUS11	HDG11_1	VviHB60	Vitvi17g01232	vv60034HB
1	VIT_18s0001g13150	BEL1 homeotic protein 3	BLH3	VviHB68	Vitvi18g01016	vv60034HB
1	VIT_01s0010g00410	Myb domain protein 67	MYB67_2	VviMYB67A	Vitvi01g01271	vv60044MYB
1	VIT_08s0056g00800	Myb domain protein 60	MYB60	VviMYB60	Vitvi08g00069	vv60044MYB
1	VIT_11s0016g05690	Myb domain protein 82	MYB82_1	VviMYB82C	Vitvi11g00502	vv60044MYB
1	VIT_14s0219g00050	Myb domain protein 40	MYB40	VviMYB40	Vitvi14g01615	vv60044MYB
1	VIT_18s0001g15260	Myb domain protein 52	MYB52_1	VviMYB170	Vitvi18g01209	vv60044MYB
1	VIT_19s0085g00940	Myb domain protein 67	MYB67_1	VviMYB67B	Vitvi19g01749	vv60044MYB
1	VIT_07s0104g01630	Myb family	MYBREL_2		Vitvi07g00272	vv60045MYBrelated
1	VIT_07s0005g03610	NAC domain-containing protein 74	NAC074	VviNAC56	Vitvi07g00619	vv60046NAC
1	VIT_11s0016g02880	NAC domain-containing protein 75	NAC075	VviNAC19	Vitvi11g00241	vv60046NAC
1	VIT_01s0011g06390	MS1 (male sterility 1); DNA binding	MALESTERILITY1		Vitvi01g00550	vv60048PHD
1	VIT_06s0061g00880	Ring-H2 finger protein ATL2E	ATL2E		Vitvi06g01361	vv60049PLATZ
1	VIT_05s0020g00700	Squamosa promoter-binding protein 12 (SPL12)	SPL12_4		Vitvi05g00245	vv60055SBP
1	VIT_10s0116g01490	DNA helicase SNF2 domain-containing protein	SNF2HEL_7		Vitvi10g00075	vv60058SNF2
1	VIT_15s0021g01310	WRKY DNA-binding protein 12	WRKY12	VviWRKY46	Vitvi15g00539	vv60066WRKY
1	VIT_15s0046g02150	WRKY DNA-binding protein 24	WRKY24	VviWRKY48	Vitvi15g01087	vv60066WRKY
1	VIT_16s0050g01480	WRKY DNA-binding protein 27	WRKY27_3	VviWRKY50	Vitvi16g01132	vv60066WRKY
1	VIT_12s0035g00650	Zinc finger homeobox 21	ZFHB21_1		Vitvi12g01999	vv60068Zf-HD
1	VIT_05s0020g04060	TIFY 4B (Protein PEAPOD 2)	PEAPOD2		Vitvi05g00558	vv60069ZIM
1	VIT_18s0089g01280	Zinc finger (B-box type)	ZFBBOX_4		Vitvi18g02424	vv60073Orphans_zf-b_box
1	VIT_00s0186g00090	Zinc finger (C3HC4-type ring finger)	ZFC3HC4_5		Vitvi07g02789	vv60078Other_zf-C3HC4
1	VIT_01s0011g02160	Zinc finger (C3HC4-type ring finger)	ZFC3HC4_131		Vitvi01g00171	vv60078Other_zf-C3HC4
1	VIT_02s0025g03040	Zinc finger (C3HC4-type ring finger)	ZFC3HC4_133		Vitvi02g01371	vv60078Other_zf-C3HC4
1	VIT_07s0031g00440	Zinc finger (C3HC4-type ring finger)	ZFC3HC4_160		Vitvi07g01728	vv60078Other_zf-C3HC4
1	VIT_13s0019g01000	Zinc finger (C3HC4-type ring finger)	ZFC3HC4_231		Vitvi13g01969	vv60078Other_zf-C3HC4
1	VIT_18s0001g02280	Zinc finger (C3HC4-type ring finger) family protein	ZFC3HC4_260		Vitvi18g02530	vv60078Other_zf-C3HC4
1	VIT_19s0015g01000	Zinc finger (C3HC4-type ring finger)	ZFC3HC4_216		Vitvi19g00728	vv60078Other_zf-C3HC4
1	VIT_07s0104g00570	BTB-POZ and math Domain 2 ATBPM2	BPM2_1		Vitvi07g00184	vv60093TRAF
1	VIT_13s0067g02290	BTB/POZ domain-containing protein	BTBDOM_12		Vitvi13g00140	vv60093TRAF
1	VIT_10s0003g00590	Ethylene-responsive transcription factor ERF091	ERF091	VviERF095	Vitvi10g00522	vv30008Ethylene_signaling	vv60003AP2_EREBP
1	VIT_15s0021g02110	AP2 domain-containing transcription factor TINY	TINY_8	VviERF029	Vitvi15g00601	vv30008Ethylene_signaling	vv60003AP2_EREBP
1	VIT_17s0000g05000	SEPALLATA1	SEPALLATA1_1	VviSEP2	Vitvi17g00471	vv30009Flower_development	vv60042MADS
1	VIT_10s0071g00660	MYB divaricata	DIVARICATA_7		Vitvi10g01533	vv30009Flower_development	vv60044MYB
1	VIT_04s0043g00690	ARR22 Type A	ARR22		Vitvi04g01011	vv30007Cytokinin_signaling	vv60072Orphans_Response_reg
1	VIT_19s0090g00930	Rcd1 cell differentiation protein	RCD1_2		Vitvi19g00539	vv23018RNA_degradation	vv60090RCD1
Laccase, Peroxidase and Dirigent protein genes
1	VIT_02s0025g00730	Dirigent protein	DIRPR	VviDIR1	Vitvi02g00069	vv10940Phenylpropanoid_biosynthesis
3	VIT_02s0025g00740	Dirigent protein	DIRPR	VviDIR2	Vitvi02g00070	vv10940Phenylpropanoid_biosynthesis
2	VIT_03s0038g02050	Dirigent protein		VviDIR5	Vitvi03g01395
2	VIT_06s0004g00970	Dirigent protein		VviDIR8	Vitvi06g01595
2	VIT_08s0007g00690	Laccase	E1_10_3_2	VviLAC1	Vitvi08g01229	vv11000Single_reactions	vv50109Incompletely_characterized_transport_systems
2	VIT_08s0007g00670	Laccase	E1_10_3_2	VviLAC10		vv11000Single_reactions	vv50109Incompletely_characterized_transport_systems
3	VIT_08s0007g00680	Laccase	E1_10_3_2	VviLAC11	Vitvi08g01228	vv11000Single_reactions	vv50109Incompletely_characterized_transport_systems
2	VIT_08s0007g00600	Laccase	E1_10_3_2	VviLAC12	Vitvi08g01223	vv11000Single_reactions	vv50109Incompletely_characterized_transport_systems
3	VIT_08s0007g01910	Laccase	E1_10_3_2	VviLAC13	Vitvi08g01335	vv11000Single_reactions	vv50109Incompletely_characterized_transport_systems
2	VIT_13s0019g03360	Laccase	E1_10_3_2	VviLAC14	Vitvi13g00509	vv11000Single_reactions	vv50109Incompletely_characterized_transport_systems
2	VIT_06s0004g06090	Laccase	E1_10_3_1	VviLAC15	Vitvi06g00591	vv10350Tyrosine_metabolism	vv50109Incompletely_characterized_transport_systems
1	VIT_06s0004g03760	Laccase	E1_10_3_2	VviLAC2	Vitvi06g00378	vv11000Single_reactions	vv50109Incompletely_characterized_transport_systems
3	VIT_13s0067g01970	Laccase	E1_10_3_2	VviLAC20	Vitvi13g00117	vv11000Single_reactions	vv50109Incompletely_characterized_transport_systems
1	VIT_06s0004g04050	Laccase	E1_10_3_2	VviLAC3	Vitvi06g00405	vv11000Single_reactions	vv50109Incompletely_characterized_transport_systems
4	VIT_13s0019g01930	Laccase	E1_10_3_2	VviLAC4	Vitvi13g00322	vv11000Single_reactions	vv50109Incompletely_characterized_transport_systems
3	VIT_13s0019g02150	Laccase	E1_10_3_2	VviLAC5	Vitvi13g00341	vv11000Single_reactions	vv50109Incompletely_characterized_transport_systems
3	VIT_13s0019g02160	Laccase	E1_10_3_2	VviLAC6	Vitvi13g00342	vv11000Single_reactions	vv50109Incompletely_characterized_transport_systems
1	VIT_18s0122g00520	Laccase	E1_10_3_2	VviLAC60	Vitvi18g01479	vv11000Single_reactions	vv50109Incompletely_characterized_transport_systems
4	VIT_13s0019g01940	Laccase	E1_10_3_2	VviLAC7	Vitvi13g00323	vv11000Single_reactions	vv50109Incompletely_characterized_transport_systems
3	VIT_13s0019g01920	Laccase	E1_10_3_2	VviLAC8	Vitvi13g00321	vv11000Single_reactions	vv50109Incompletely_characterized_transport_systems
3	VIT_18s0001g01140	Peroxidase 64	E1_11_1_7	VviPrxIII07c	Vitvi18g00190	vv10360Phenylalanine_metabolism	vv10680Methane_metabolism
2	VIT_16S0100G00090<BR>VIT_16S0022G02470	Cationic peroxidase	E1_11_1_7	VviPrxIII08b;VviPrx66b	Vitvi16g01844	vv10360Phenylalanine_metabolism	vv10680Methane_metabolism
1	VIT_14s0068g01920	Peroxidase	E1_11_1_7	VviPrxIII12a	Vitvi14g01532	vv10360Phenylalanine_metabolism	vv10680Methane_metabolism
Other genes of the list
1	VIT_15s0048g01000	2'-hydroxy isoflavone/dihydroflavonol reductase	E1_3_1_45	VviDFR4	Vitvi15g01503	vv10943Isoflavonoid_biosynthesis
1	VIT_05s0020g03000	2-Hydroxyisoflavanone dehydratase	E4_2_1_105	VviHID1	Vitvi05g00456	vv10943Isoflavonoid_biosynthesis
2	VIT_18s0001g12690	Isoflavone reductase protein 4	E1_3_1_45	VviIFR2	Vitvi18g00979	vv10943Isoflavonoid_biosynthesis
1	VIT_03s0038g04620	Isoflavone reductase	E1_3_1_45	VviIFR3	Vitvi03g01484	vv10943Isoflavonoid_biosynthesis
2	VIT_15s0048g00990	2'-hydroxy isoflavone/dihydroflavonol reductase	E1_3_1_45		Vitvi15g01502	vv10943Isoflavonoid_biosynthesis
1	VIT_06s0004g06370	UDP-glucose: anthocyanidin 5;3-O-glucosyltransferase	RHGT1		Vitvi06g00621	vv10942Anthocyanin_biosynthesis
1	VIT_12s0134g00670	Anthocyanin 5-aromatic acyltransferase	E2_3_1_153		Vitvi12g02454	vv10941Flavonoid_biosynthesis	vv10942Anthocyanin_biosynthesis
1	VIT_13s0019g03430	Anthocyanin 5-aromatic acyltransferase	E2_3_1_153		Vitvi13g00517	vv10941Flavonoid_biosynthesis	vv10942Anthocyanin_biosynthesis
2	VIT_00s0317g00160	Chalcone and stilbene synthases	E2_3_1_74		Vitvi13g00231	vv10941Flavonoid_biosynthesis
1	VIT_04s0044g01540	UDP-glucuronic acid:anthocyanin glucuronosyltransferase	E2_4_1_236		Vitvi04g01721	vv10941Flavonoid_biosynthesis
1	VIT_05s0062g00460	UDP-glucose:flavonoid 7-O-glucosyltransferase	E2_4_1_237		Vitvi05g01278	vv10941Flavonoid_biosynthesis
1	VIT_19s0014g02030	flavonol 3-O-glucosyltransferase	E2_4_1_91		Vitvi19g00174	vv10941Flavonoid_biosynthesis
1	VIT_01s0010g03720	4-coumarate:CoA ligase	E6_2_1_12	Vvi4CL2	Vitvi01g01661	vv10940Phenylpropanoid_biosynthesis	vv50104Group_translocators
1	VIT_08s0040g00780	P-coumaroyl shikimate 3'-hydroxylase isoform 1	K09754	VviC3'H	Vitvi08g00940	vv10940Phenylpropanoid_biosynthesis
2	VIT_03s0063g00140	Caffeoyl-CoA O-methyltransferase	E2_1_1_104	VviCCoAOMT1	Vitvi03g00524	vv10940Phenylpropanoid_biosynthesis
1	VIT_07s0031g00350	Caffeoyl-CoA O-methyltransferase 1	E2_1_1_104	VviCCoAOMT4	Vitvi07g01723	vv10940Phenylpropanoid_biosynthesis
1	VIT_09s0070g00240	Cinnamoyl-CoA reductase	E1_2_1_44	VviCCR6	Vitvi09g00993	vv10940Phenylpropanoid_biosynthesis
1	VIT_12s0059g01750	Caffeic acid O-methyltransferase	E2_1_1_68	VviCOMT1	Vitvi12g02389	vv10940Phenylpropanoid_biosynthesis
1	VIT_17s0000g00950	Hydroxycinnamoyl-CoA quinate hydroxycinnamoyltransferase	E2_3_1_99	VviHCT1	Vitvi17g00078	vv10940Phenylpropanoid_biosynthesis
1	VIT_03s0091g00040	Limonoid UDP-glucosyltransferase	E2_4_1_120	VviRsGT-like2	Vitvi03g00569	vv10940Phenylpropanoid_biosynthesis
2	VIT_15s0048g02450	Caffeate 3-O-methyltransferase 1	E2_1_1_68		Vitvi15g00873	vv10940Phenylpropanoid_biosynthesis
1	VIT_02s0033g00270	Pinoresinol-lariciresinol reductase	PLR		Vitvi02g01001	vv10940Phenylpropanoid_biosynthesis
1	VIT_03s0180g00260	Cinnamyl alcohol dehydrogenase	E1_1_1_195		Vitvi03g00564	vv10940Phenylpropanoid_biosynthesis
1	VIT_17s0053g00460	Pinoresinol-lariciresinol reductase	PLR		Vitvi17g01646	vv10940Phenylpropanoid_biosynthesis
1	VIT_10s0042g00470	Carbonic anhydrase	E4_2_1_1		Vitvi10g02028	vv10910Nitrogen_metabolism	vv50124Porters_cat_30_to_64
1	VIT_17s0000g08460	Carbonic anhydrase; chloroplast precursor	E4_2_1_1		Vitvi17g00820	vv10910Nitrogen_metabolism	vv50124Porters_cat_30_to_64
2	VIT_08s0040g01010	Isopentenyltransferase	E2_5_1_27		Vitvi08g00965	vv10908Zeatin_biosynthesis
2	VIT_14s0006g02970	CYP735A1	CYP735A1		Vitvi14g01195	vv10908Zeatin_biosynthesis
1	VIT_15s0021g02190	Carotenoid cleavage dioxygenase 7; chloroplast(AtCCD7) (AtNCED7)	CCD		Vitvi15g00612	vv10906Carotenoid_biosynthesis
1	VIT_04s0044g01520	GA 20-oxidase 2	E1_14_11_12	VviGA20ox4	Vitvi04g01719	vv10904Diterpenoid_biosynthesis
1	VIT_04s0044g02010	Gibberellin 20 oxidase 2	E1_14_11_12		Vitvi04g01759	vv10904Diterpenoid_biosynthesis
1	VIT_15s0021g00310	Ent-kaurenoic acid oxidase	E1_14_13_79		Vitvi15g00432	vv10904Diterpenoid_biosynthesis
1	VIT_16s0039g00570	10-deacetylbaccatin III 10-O-acetyltransferase	E2_3_1_167		Vitvi16g00028	vv10904Diterpenoid_biosynthesis
1	VIT_18s0041g01500	Taxadiene 5-alpha-hydroxylase	E1_14_99_37		Vitvi18g03138	vv10904Diterpenoid_biosynthesis
1	VIT_13s0067g03740	terpene synthase	E4_2_3_14	VviTPS42	Vitvi13g01440	vv10902Monoterpenoid_biosynthesis
2	VIT_18s0001g05290	terpene synthase	E4_2_3_22	VviTPS15	Vitvi18g02453	vv10900Terpenoid_biosynthesis
1	VIT_18s0001g05470	terpene synthase	E4_2_3_22	VviTPS18	Vitvi18g02456	vv10900Terpenoid_biosynthesis
1	VIT_19s0015g02070	terpene synthase	E4_2_3_22	VviTPS29	Vitvi19g00956	vv10900Terpenoid_biosynthesis
2	VIT_09s0054g01160	Beta-amyrin synthase	E5_4_99_BAS		Vitvi09g01418	vv10900Terpenoid_biosynthesis
2	VIT_09s0054g01210	Beta-amyrin synthase	E5_4_99_BAS		Vitvi09g01426	vv10900Terpenoid_biosynthesis
1	VIT_09s0054g01130	Beta-amyrin synthase	E5_4_99_BAS		Vitvi09g01416	vv10900Terpenoid_biosynthesis
1	VIT_09s0054g01170	Beta-amyrin synthase	E5_4_99_BAS			vv10900Terpenoid_biosynthesis
1	VIT_09s0054g01390	Beta-amyrin synthase	E5_4_99_BAS		Vitvi09g02006	vv10900Terpenoid_biosynthesis
1	VIT_09s0054g01420	Beta-amyrin synthase	E5_4_99_BAS		Vitvi09g01444	vv10900Terpenoid_biosynthesis
3	VIT_08s0007g03520	Purple acid phosphatase 22- ATPAP22/PAP22	E3_1_3_2		Vitvi08g01476	vv10740Riboflavin_metabolism
1	VIT_12s0028g02210	Riboflavin kinase	E2_7_1_26		Vitvi12g00189	vv10740Riboflavin_metabolism
1	VIT_01s0137g00310	1-aminocyclopropane-1-carboxylate deaminase	E3_5_99_7		Vitvi01g00600	vv10640Propanoate_metabolism
1	VIT_05s0094g00890	Haloacid dehalogenase hydrolase	E3_1_3_18		Vitvi05g02262	vv10630Glyoxylate_and_dicarboxylate_metabolism
1	VIT_10s0003g05420	S-2-hydroxy-acid oxidase; peroxisomal	E1_1_3_15		Vitvi10g01020	vv10630Glyoxylate_and_dicarboxylate_metabolism
1	VIT_13s0064g01480	Lipoxygenase LOX1	E1_13_11_12	VviLOX2	Vitvi13g01780	vv10592alpha-Linolenic_acid_metabolism
1	VIT_04s0023g03800	Jasmonate methyltransferase	E2_1_1_141		Vitvi04g02168	vv10592alpha-Linolenic_acid_metabolism
1	VIT_12s0057g00010	Diacylglycerol kinase	E2_7_1_107		Vitvi12g00633	vv10561Glycerolipid_metabolism	vv10564Glycerophospholipid_metabolism
1	VIT_13s0019g04260	Monoglyceride lipase	E3_1_1_23		Vitvi13g00604	vv10561Glycerolipid_metabolism
1	VIT_04s0008g00140	Chitinase (Vitis vinifera)	E3_2_1_14			vv10530Aminosugars_metabolism
1	VIT_05s0077g01250	Endochitinase A2 precursor	E3_2_1_14		Vitvi05g00094	vv10530Aminosugars_metabolism
1	VIT_15s0046g01600	Acidic endochitinase (CHIB1)	E3_2_1_14		Vitvi15g01042	vv10530Aminosugars_metabolism
1	VIT_08s0032g00890	Alpha-L-arabinosidase	E3_2_1_55		Vitvi08g00233	vv10520Nucleotide_sugars_metabolism
1	VIT_14s0066g00240	Alpha-L-fucosidase 2 precursor	E3_2_1_51		Vitvi14g01664	vv10511N-Glycan_degradation
1	VIT_14s0128g00060	Alpha-L-fucosidase 2 precursor	E3_2_1_51		Vitvi14g02563	vv10511N-Glycan_degradation
3	VIT_08s0040g02340	Xylan synthase	E2_4_2_24		Vitvi08g01070	vv10500Starch_and_sucrose_metabolism	vv10520Nucleotide_sugars_metabolism
3	VIT_08s0040g02350	Xylan synthase	E2_4_2_24			vv10500Starch_and_sucrose_metabolism	vv10520Nucleotide_sugars_metabolism
2	VIT_06s0004g04390	UDP-glucuronic acid decarboxylase 1	E4_1_1_35		Vitvi06g00435	vv10500Starch_and_sucrose_metabolism	vv10520Nucleotide_sugars_metabolism
3	VIT_07s0005g01300	Auxin-induced beta-glucosidase	E3_2_1_21		Vitvi07g00401	vv10500Starch_and_sucrose_metabolism	vv10902Monoterpenoid_biosynthesis
1	VIT_08s0007g03750	1;4-alpha-glucan branching enzyme IIB; chloroplast precursor	E2_4_1_18		Vitvi08g01497	vv10500Starch_and_sucrose_metabolism
1	VIT_07s0104g01820	Glutathione S-transferase 11 GSTF7	E2_5_1_18_GSTF7		Vitvi07g02190	vv10480Glutathione_metabolism
1	VIT_12s0055g01310	Beta-glucosidase	E3_2_1_21		Vitvi12g01290	vv10460Cyanoamino_acid_metabolism	vv10500Starch_and_sucrose_metabolism
2	VIT_02s0012g01670	R-mandelonitrile lyase isoform 1 precursor	E4_1_2_10		Vitvi02g00728	vv10460Cyanoamino_acid_metabolism
1	VIT_06s0004g06320	Anthranilate synthase component I-1; chloroplast precursor	E4_1_3_27		Vitvi06g00617	vv10400Phenylalanine_tyrosine_and_tryptophan_biosynthesis
1	VIT_08s0056g01530	Anthranilate phosphoribosyltransferase	E2_4_2_18		Vitvi08g00133	vv10400Phenylalanine_tyrosine_and_tryptophan_biosynthesis
1	VIT_16s0050g00960	Prolyl-tRNA synthetase	E6_1_1_15		Vitvi16g01087	vv10330Arginine_and_proline_metabolism	vv20970Aminoacyl-tRNA_biosynthesis
1	VIT_06s0004g06870	Metallopeptidase M24	K01423		Vitvi06g00670	vv10300Lysine_biosynthesis	vv10780Biotin_metabolism
1	VIT_08s0007g08340	Lysine decarboxylase	E4_1_1_18		Vitvi08g01893	vv10300Lysine_biosynthesis
1	VIT_06s0004g00780	Adenosylhomocysteinase	E3_3_1_1		Vitvi06g00078	vv10271Methionine_metabolism	vv10450Selenoamino_acid_metabolism
1	VIT_06s0009g01080	5-methyltetrahydropteroyltriglutamate--homocysteine S-methyltransferase	E2_1_1_14		Vitvi06g00995	vv10271Methionine_metabolism
4	VIT_07s0005g01310	Threonyl-tRNA synthetase; class IIa	E6_1_1_3		Vitvi07g02220	vv10260Glycine_serine_and_threonine_metabolism	vv20970Aminoacyl-tRNA_biosynthesis
2	VIT_01s0011g01990	Glycine decarboxylase	E1_4_4_2		Vitvi01g00157	vv10260Glycine_serine_and_threonine_metabolism
1	VIT_09s0002g06280	Aspartate-glutamate racemase	E5_1_1_13		Vitvi09g00549	vv10252Alanine_and_aspartate_metabolism
1	VIT_07s0141g00390	Glutathione reductase (NADPH)	E1_8_1_7		Vitvi07g00037	vv10251Glutamate_metabolism	vv10480Glutathione_metabolism
6	VIT_17s0000g05060	Phytochelatin synthetase	E2_3_2_15		Vitvi17g00479	vv10251Glutamate_metabolism
2	VIT_05s0020g02560	Ribonucleotide reductase small subunit	E1_17_4_1		Vitvi05g00412	vv10230Purine_metabolism	vv10240Pyrimidine_metabolism
1	VIT_00s0598g00030	Glycinamide ribonucleotide transformylase	E2_1_2_2		Vitvi10g00169	vv10230Purine_metabolism	vv10670One_carbon_pool_by_folate
1	VIT_08s0105g00570	Adenosine/AMP deaminase active site	E3_5_4_4		Vitvi08g00676	vv10230Purine_metabolism
1	VIT_08s0007g00900	Tropinone reductase	E1_1_1_206		Vitvi08g01252	vv10220Urea_cycle_and_metabolism_of_amino_groups
1	VIT_12s0028g03450	Plastocyanin domain-containing protein	K02638		Vitvi12g00290	vv10195Photosynthesis	vv50113Thylakoid_targeting_pathway
1	VIT_11s0052g01240	1-deoxy-D-xylulose-5-phosphate synthase	E2_2_1_7	VviDXS6	Vitvi11g01267	vv10100Biosynthesis_of_steroids
1	VIT_19s0090g00530	Geranyl diphosphate synthase small subunit	E2_5_1_1	VviGGPPS-SS	Vitvi19g00506	vv10100Biosynthesis_of_steroids	vv10900Terpenoid_biosynthesis
1	VIT_15s0024g00850	Geranylgeranyl diphosphate synthase	E2_5_1_29		Vitvi15g00079	vv10100Biosynthesis_of_steroids	vv10900Terpenoid_biosynthesis
2	VIT_10s0003g03530	Lupeol synthase	E5_4_99_8		Vitvi10g01863	vv10100Biosynthesis_of_steroids
1	VIT_00s0684g00040	Vitamin K epoxide reductase	E1_1_4_1		Vitvi04g01541	vv10100Biosynthesis_of_steroids
1	VIT_10s0003g03620	Lupeol synthase 2	E5_4_99_8		Vitvi10g01871	vv10100Biosynthesis_of_steroids
2	VIT_00s0229g00140	Enoyl-CoA hydratase	E4_2_1_17		Vitvi02g00569	vv10062Fatty_acid_elongation_in_mitochondria	vv10071Fatty_acid_metabolism
1	VIT_10s0116g00870	Malonyl-CoA decarboxylase	E4_1_1_9		Vitvi10g00048	vv10061Fatty_acid_biosynthesis	vv44146Peroxisome
1	VIT_14s0068g01430	Beta-ketoacyl-CoA synthase	E2_3_1_41		Vitvi14g01494	vv10061Fatty_acid_biosynthesis
1	VIT_17s0000g01090	Acyl-(acyl carrier protein) thioesterase	E3_1_2_14		Vitvi17g01339	vv10061Fatty_acid_biosynthesis
1	VIT_10s0092g00260	Alpha-glucosidase 1 (AGLU1)	E3_2_1_20			vv10052Galactose_metabolism	vv10500Starch_and_sucrose_metabolism
1	VIT_04s0023g03840	Beta-galactosidase	E3_2_1_23		Vitvi04g01494	vv10052Galactose_metabolism	vv10511N-Glycan_degradation
1	VIT_13s0019g01150	Alpha galactosidase	E3_2_1_22		Vitvi13g01551	vv10052Galactose_metabolism	vv10561Glycerolipid_metabolism
4	VIT_07s0031g00060	3-beta-glucuronosyltransferase	E2_4_1_135		Vitvi07g01692	vv10040Pentose_glucuronate_interconversion	vv11030Glycan_structures-biosynthesis1
1	VIT_00s0262g00110	6-phosphogluconate dehydrogenase; decarboxylating	E1_1_1_44		Vitvi10g02240	vv10030Pentose_phosphate
1	VIT_16s0039g01580	Carbohydrate kinase	E2_7_1_15		Vitvi16g00086	vv10030Pentose_phosphate
1	VIT_11s0016g03070	Hexokinase-2	E2_7_1_1		Vitvi11g00260	vv10010Glycolysis	vv10051Fructose_and_mannose_metabolism
1	VIT_18s0001g15110	Flavin-containing monooxygenases	E1_14_13_8		Vitvi18g01190	vv11000Single_reactions
1	VIT_06s0004g07220	Indole-3-acetate beta-glucosyltransferase	E2_4_1_121		Vitvi06g00708	vv11002Auxin_biosynthesis
2	VIT_01s0150g00180	Exostosin	K02366		Vitvi01g01778	vv11030Glycan_structures-biosynthesis1
1	VIT_03s0038g00680	Exostosin	K02366			vv11030Glycan_structures-biosynthesis1
1	VIT_04s0008g05710	Exostosin-like	K02366		Vitvi04g00507	vv11030Glycan_structures-biosynthesis1
1	VIT_16s0022g00680	Multi-copper oxidase (SKU5)	SKU5	VviSKS1	Vitvi16g00715	vv50109Incompletely_characterized_transport_systems
1	VIT_04s0069g00950	Multi copper oxidase	E1_10_3_2	VviMCO-Like13	Vitvi04g00759	vv11000Single_reactions	vv50109Incompletely_characterized_transport_systems
2	VIT_05s0020g03910	Ribosomal protein S3A (RPS3aA) 40S	K02984		Vitvi05g00544	vv23010Ribosome
1	VIT_02s0236g00080	Ribosomal protein P0 acidic	K02941		Vitvi02g01462	vv23010Ribosome
2	VIT_03s0063g00070	PAB8 (poly(A) binding protein 8)	K13126		Vitvi03g00531	vv23013RNA_transport	vv23015mRNA_surveillance_pathway
1	VIT_03s0038g01870	Nuclear pore complex protein Nup188	K14311		Vitvi03g00103	vv23013RNA_transport
1	VIT_11s0016g02550	Protein phosphatase 2 regulatory subunit B	K04354		Vitvi11g00210	vv23015mRNA_surveillance_pathway	vv34020Calcium_signaling_pathway
1	VIT_11s0016g01730	VIP3 (vernalization independence 3)	VIP3		Vitvi11g00131	vv23018RNA_degradation	vv30009Flower_development
1	VIT_11s0016g00230	Proteasome 26S AAA-ATPase subunit (RPT1a)	K03061		Vitvi11g00010	vv23050Proteasome
1	VIT_16s0039g01850	Syntaxin 7	K08488		Vitvi16g00115	vv24130SNARE_interactions_in_vesicular_transport	vv44145Phagosome
2	VIT_09s0002g03530	ABI1 (ABA insensitive 1)	ABI1		Vitvi09g00292	vv30001ABA_signaling	vv34020Calcium_signaling_pathway
1	VIT_17s0000g05990	ABA-responsive protein (HVA22a)	HVA22A		Vitvi17g00577	vv30001ABA_signaling
1	VIT_02s0025g00450	SGT1a	SGT1		Vitvi02g00042	vv30003Auxin_signaling	vv34626Plant-pathogen_interaction
3	VIT_08s0007g03120	Auxin responsive SAUR protein	SAUR		Vitvi08g01439	vv30003Auxin_signaling
3	VIT_10s0405g00040	Auxin-responsive protein	AUXREG		Vitvi10g00286	vv30003Auxin_signaling
3	VIT_14s0068g00600	Alpha-expansin 19	EXPA19		Vitvi14g01415	vv30003Auxin_signaling
3	VIT_15s0046g00730	Auxin-responsive protein	AUXREG		Vitvi15g00973	vv30003Auxin_signaling
2	VIT_07s0005g04850	Alpha-expansin 19	EXPA19		Vitvi07g00732	vv30003Auxin_signaling
2	VIT_10s0003g01470	Auxin-independent growth promoter (axi 1)	AXI1		Vitvi10g00603	vv30003Auxin_signaling
2	VIT_12s0057g00460	Auxin-responsive protein	AUXREG		Vitvi12g00654	vv30003Auxin_signaling
2	VIT_14s0068g01330	Transport inhibitor response 1 protein	TIR1		Vitvi14g01482	vv30003Auxin_signaling
1	VIT_03s0088g00470	Auxin responsive SAUR protein	SAUR		Vitvi03g01641	vv30003Auxin_signaling
1	VIT_12s0134g00230	Auxin-responsive GH3ue	GH3		Vitvi12g00593	vv30003Auxin_signaling
1	VIT_19s0027g00510	Auxin-induced SAUR	SAUR		Vitvi19g02261	vv30003Auxin_signaling
1	VIT_04s0069g00750	AHK5 (Cytokinin independent 2)	AHK5		Vitvi04g00728	vv30007Cytokinin_signaling
1	VIT_07s0005g01380	Histidine kinase homolog CKI1	CKI1		Vitvi07g00407	vv30007Cytokinin_signaling
1	VIT_09s0018g00300	N-acetyltransferase hookless1 HLS1	HLS1_2		Vitvi09g01127	vv30008Ethylene_signaling	vv50004Auxin_transport
1	VIT_08s0007g02910	Gibberellin signal transduction protein (SPINDLY)	SPINDLY		Vitvi08g01422	vv30010Gibberellin_signaling	vv34710Circadian_rhythm
1	VIT_11s0052g01650	Pathogenesis-related protein 1 precursor (PRP 1)	PRP1		Vitvi11g01295	vv30011Jasmonate_signaling	vv34626Plant-pathogen_interaction
1	VIT_05s0020g04390	Ca2+-ATPase 13 ACA13; plasma membrane	K01537		Vitvi05g00600	vv34020Calcium_signaling_pathway	vv50131Primary_active_transporter_cat_A2_to_A4
2	VIT_03s0038g02380	RAC G-protein Rac1	RAC1		Vitvi03g00143	vv34020Calcium_signaling_pathway
1	VIT_19s0014g02830	Whitefly-induced gp91-phox	RBOHD		Vitvi19g00233	vv34626Plant-pathogen_interaction	vv50105Transport_electron_carriers
1	VIT_01s0010g00380	FLS2 (flagellin-sensitive 2)	K13420		Vitvi01g01265	vv34626Plant-pathogen_interaction
1	VIT_05s0029g00070	Calcium-binding protein CML	K13448		Vitvi05g01068	vv34626Plant-pathogen_interaction
1	VIT_09s0002g03030	FRK1 (FLG22-induced receptor-like kinase 1)	FRK1		Vitvi09g00253	vv34626Plant-pathogen_interaction
1	VIT_10s0003g01100	Cysteine protease RCR3	K13441		Vitvi10g00567	vv34626Plant-pathogen_interaction
1	VIT_14s0030g00130	RPS2 (resistant to p. syringae 2)	K13459		Vitvi14g02572	vv34626Plant-pathogen_interaction
1	VIT_13s0067g00740	R protein PRF disease resistance protein	K13453		Vitvi13g01887	vv34627R_proteins_from_Plant-pathogen_interaction
1	VIT_13s0067g00750	R protein PRF disease resistance protein	K13453		Vitvi13g01888	vv34627R_proteins_from_Plant-pathogen_interaction
1	VIT_13s0067g01310	R protein disease resistance protein	RPROT		Vitvi13g01276	vv34627R_proteins_from_Plant-pathogen_interaction
4	VIT_08s0040g01970	fasciclin arabinogalactan-protein (FLA11)	FLA11		Vitvi08g02147	vv40006Cell_wall
4	VIT_08s0040g02070	fasciclin arabinogalactan-protein (FLA11)	FLA11		Vitvi08g01047	vv40006Cell_wall
3	VIT_11s0016g00720	Polygalacturonase GH28	E3_2_1_15		Vitvi11g00051	vv40006Cell_wall
3	VIT_14s0083g01150	COBRA protein	COBRA		Vitvi14g01357	vv40006Cell_wall
2	VIT_01s0011g01300	Polygalacturonase QRT3	E3_2_1_15		Vitvi01g00104	vv40006Cell_wall
2	VIT_13s0074g00500	Cellulose synthase CSLA09	E2_4_1_12_CSLA09		Vitvi13g00754	vv40006Cell_wall
1	VIT_02s0025g01860	Cellulose synthase CSLG3	E2_4_1_12_CSLG3		Vitvi02g01349	vv40006Cell_wall
1	VIT_02s0025g01900	Cellulose synthase CSLG3	E2_4_1_12_CSLG3		Vitvi02g00170	vv40006Cell_wall
1	VIT_02s0025g01950	Cellulose synthase CSLG3	E2_4_1_12_CSLG3		Vitvi02g00173	vv40006Cell_wall
1	VIT_03s0091g00880	Endoxylanase	E3_2_1_136		Vitvi03g00653	vv40006Cell_wall
1	VIT_03s0091g00950	Endoxylanase	E3_2_1_136		Vitvi03g00661	vv40006Cell_wall
1	VIT_04s0023g01120	Galacturonosyltransferase	E2_4_1_43		Vitvi04g01222	vv40006Cell_wall
1	VIT_06s0004g03050	fasciclin arabinogalactan-protein (FLA11)	FLA11		Vitvi06g00303	vv40006Cell_wall
1	VIT_07s0005g04110	Cellulose synthase CESA4	E2_4_1_12_CESA4		Vitvi07g00665	vv40006Cell_wall
1	VIT_08s0040g02020	fasciclin arabinogalactan-protein (FLA11)	FLA11		Vitvi08g02158	vv40006Cell_wall
1	VIT_08s0040g02030	fasciclin arabinogalactan-protein (FLA11)	FLA11		Vitvi08g02159	vv40006Cell_wall
1	VIT_08s0040g02040	fasciclin arabinogalactan-protein (FLA11)	FLA11		Vitvi08g02160	vv40006Cell_wall
1	VIT_09s0002g06610	Polygalacturonase GH28	E3_2_1_15		Vitvi09g00584	vv40006Cell_wall
1	VIT_10s0003g01560	Cellulose synthase CESA8	E2_4_1_12_CESA8		Vitvi10g00613	vv40006Cell_wall
1	VIT_11s0016g03020	Pectinesterase family	E3_1_1_11		Vitvi11g00256	vv40006Cell_wall
1	VIT_11s0037g00530	Cellulose synthase IRX3	E2_4_1_12_IRX3		Vitvi11g00726	vv40006Cell_wall
1	VIT_14s0060g01070	Pectinesterase family	E3_1_1_11		Vitvi14g00084	vv40006Cell_wall
1	VIT_14s0060g01960	Pectinesterase; Pectinesterase inhibitor	PMEI		Vitvi14g00154	vv40006Cell_wall
1	VIT_16s0022g00720	Endo-1;4-beta-glucanase	E3_2_1_4		Vitvi16g00720	vv40006Cell_wall
1	VIT_16s0050g01110	Polygalacturonase GH28	E3_2_1_15		Vitvi16g01920	vv40006Cell_wall
1	VIT_13s0067g01660	Sister chromatid cohesion 1 protein 1 DIF1/SYN1	SYN1		Vitvi13g00098	vv44110Cell_cycle
1	VIT_02s0025g03680	Tubulin beta-8 chain	K07375		Vitvi02g00340	vv44145Phagosome	vv44810Regulation_of_actin_cytoskeleton
4	VIT_04s0043g00290	Microtubule-associated protein	MASP		Vitvi04g00958	vv44810Regulation_of_actin_cytoskeleton
3	VIT_04s0043g00300	Microtubule-associated protein	MASP		Vitvi04g00960	vv44810Regulation_of_actin_cytoskeleton
3	VIT_05s0049g01740	Actin related protein 2/3 complex; subunit 2	K05758		Vitvi05g01981	vv44810Regulation_of_actin_cytoskeleton
3	VIT_14s0066g01280	Kinesin light chain	K10407		Vitvi14g01769	vv44810Regulation_of_actin_cytoskeleton
2	VIT_01s0010g03540	Microtubule associated protein (MAP65-6)	MAP656		Vitvi01g01641	vv44810Regulation_of_actin_cytoskeleton
2	VIT_02s0025g03760	Myosin-related	MYOSINR		Vitvi02g00346	vv44810Regulation_of_actin_cytoskeleton
2	VIT_04s0023g00400	RIC4 (ROP-Interactive crib motif-containing protein 4)	RIC4		Vitvi04g02062	vv44810Regulation_of_actin_cytoskeleton
1	VIT_00s0160g00210	Myosin heavy chain	MYOSINHC		Vitvi07g02823	vv44810Regulation_of_actin_cytoskeleton
1	VIT_00s0194g00260	Microtubule associated protein (MAP70-5)	MAP705		Vitvi10g00231	vv44810Regulation_of_actin_cytoskeleton
1	VIT_03s0038g02220	Cofilin	K05765		Vitvi03g00129	vv44810Regulation_of_actin_cytoskeleton
1	VIT_07s0031g00130	Kinesin protein FRA1 (fragile fiber 1)	FRA1		Vitvi07g01699	vv44810Regulation_of_actin_cytoskeleton
1	VIT_08s0058g00770	WAVE3	WAVE3		Vitvi08g00799	vv44810Regulation_of_actin_cytoskeleton
1	VIT_13s0067g02400	Myosin heavy chain	K10352		Vitvi13g00145	vv44810Regulation_of_actin_cytoskeleton
1	VIT_19s0014g05070	Kinesin family member C1	K10405		Vitvi19g00404	vv44810Regulation_of_actin_cytoskeleton
1	VIT_04s0044g01870	Auxin efflux carrier	AUXEFF		Vitvi04g02257	vv50004Auxin_transport	vv50125Porters_cat_66_to_94
3	VIT_08s0058g01030	Saposin B domain-containing protein	SAPB		Vitvi08g00827	vv50101Channels_and_pores
2	VIT_03s0110g00300	Copper transporter 4	COPT4		Vitvi03g01756	vv50101Channels_and_pores
1	VIT_00s0131g00010	Annexin ANN3	ANN3		Vitvi13g01533	vv50101Channels_and_pores
1	VIT_00s0131g00060	Annexin ANN3	ANN3		Vitvi13g02409	vv50101Channels_and_pores
1	VIT_00s0131g00140	Annexin ANN3	ANN3		Vitvi13g01529	vv50101Channels_and_pores
1	VIT_00s0131g00350	Annexin ANN4	ANN4		Vitvi13g02381	vv50101Channels_and_pores
1	VIT_03s0110g00370	Copper transporter 2	COPT2		Vitvi03g01760	vv50101Channels_and_pores
1	VIT_15s0048g01210	Subtilisin serine endopeptidase (XSP1)	XSP1		Vitvi15g00771	vv50101Channels_and_pores
3	VIT_07s0151g00180	Ankyrin	K10380		Vitvi07g02118	vv50108Accessory_factors_involved_in_transport
1	VIT_01s0010g02800	Ankyrin	K10380		Vitvi01g01566	vv50108Accessory_factors_involved_in_transport
1	VIT_09s0002g03910	Ankyrin	K10380		Vitvi09g00321	vv50108Accessory_factors_involved_in_transport
2	VIT_08s0007g03140	Rac GTPase activating protein 1	RHOGAP		Vitvi08g01442	vv50109Incompletely_characterized_transport_systems
1	VIT_05s0020g01970	Vesicle-associated membrane protein 27 VAP27-2	VAP27_2		Vitvi05g00360	vv50109Incompletely_characterized_transport_systems
3	VIT_00s0370g00020	Clathrin; light polypeptide B	K04645		Vitvi10g02343	vv50110Protein_coat
1	VIT_00s0250g00050	ARF GTPase activator; ARF-GAP Domain 6	AGD6		Vitvi13g01245	vv50110Protein_coat
1	VIT_04s0023g03340	Adaptor-related protein complex 2; sigma 1 sub	AP2S1		Vitvi04g01451	vv50110Protein_coat
1	VIT_18s0001g00800	Tetracycline transporter protein	TETRACYCTR		Vitvi18g00161	vv50121Porters_cat_1_to_6
3	VIT_06s0004g02710	Drug/metabolite transporter DMT family transporter	DMT		Vitvi06g00268	vv50122Porters_cat_7_to_17
1	VIT_01s0137g00480	SEC14 cytosolic factor	SEC14			vv50122Porters_cat_7_to_17
1	VIT_06s0004g01300	Proton-dependent oligopeptide transport (POT) family protein	POT		Vitvi06g00124	vv50122Porters_cat_7_to_17
1	VIT_07s0005g03970	Peptide transporter protein 3	PTR3		Vitvi07g00657	vv50122Porters_cat_7_to_17
1	VIT_13s0067g02970	Glucose-6-phosphate/phosphate-translocator	GPTREL		Vitvi13g00175	vv50122Porters_cat_7_to_17
1	VIT_15s0021g00330	Proton-dependent oligopeptide transport (POT) family protein	POT		Vitvi15g00434	vv50122Porters_cat_7_to_17
1	VIT_18s0001g03160	Nodulin MtN21 family	MTN21		Vitvi18g00289	vv50122Porters_cat_7_to_17
2	VIT_10s0116g01380	Amino acid permease 2	AAP2		Vitvi10g01267	vv50123Porters_cat_18_to_29
1	VIT_00s0302g00030	LYS/HIS transporter 7 LHT7	LHT7		Vitvi04g02294	vv50123Porters_cat_18_to_29
1	VIT_01s0026g02500	Amino acid transport protein	AATRREL		Vitvi01g01019	vv50123Porters_cat_18_to_29
1	VIT_06s0004g06570	Calcium/proton exchanger CAX3	K07300_CAX3		Vitvi06g00639	vv50123Porters_cat_18_to_29
1	VIT_07s0031g02340	Amino acid permease 2	AAP2		Vitvi07g01906	vv50123Porters_cat_18_to_29
1	VIT_09s0070g00040	Amino acid permease	AAPREL		Vitvi09g00966	vv50123Porters_cat_18_to_29
1	VIT_13s0064g01050	ADP;ATP carrier protein 1	K05863		Vitvi13g01745	vv50123Porters_cat_18_to_29
2	VIT_11s0016g04150	Sulfate transporter 3.4	SULTR3_4		Vitvi11g00355	vv50124Porters_cat_30_to_64
1	VIT_03s0091g01050	Nucleobase-ascorbate transporter 4 (NAT4)	NAT4		Vitvi03g00673	vv50124Porters_cat_30_to_64
1	VIT_05s0020g03930	Sulfate transporter 3.1 (AST12) (AtST1)	SULTR3_1		Vitvi05g00546	vv50124Porters_cat_30_to_64
1	VIT_09s0002g04780	Sulfate transporter 3.4	SULTR3_4		Vitvi09g00399	vv50124Porters_cat_30_to_64
2	VIT_07s0031g00750	MATE efflux family protein	MATE		Vitvi07g01759	vv50125Porters_cat_66_to_94
1	VIT_04s0023g03570	Oligopeptide transporter 7 ATOPT7	OPT7		Vitvi04g02157	vv50125Porters_cat_66_to_94
1	VIT_11s0052g01550	MATE efflux family protein	MATE		Vitvi11g01691	vv50125Porters_cat_66_to_94
1	VIT_16s0098g01250	Metal-nicotianamine transporter YSL3	YSL3		Vitvi16g01371	vv50125Porters_cat_66_to_94
1	VIT_16s0098g01350	Oligopeptide transporter 6	OPT6		Vitvi16g01380	vv50125Porters_cat_66_to_94
1	VIT_19s0027g01820	Potassium transporter (KUP1)	KUP1		Vitvi19g01657	vv50125Porters_cat_66_to_94
1	VIT_06s0004g02500	Arsenite-transporting ATPase (ArsA)	K01551		Vitvi06g00243	vv50131Primary_active_transporter_cat_A2_to_A4
1	VIT_14s0068g01140	DnaJ homolog; subfamily B; member 12	K09518		Vitvi14g01467	vv50132Primary_active_transporter_cat_A5_to_A8
1	VIT_02s0025g00910	Multidrug resistance-associated protein 14	MRP14		Vitvi02g00081	vv52010ABC_transporters
1	VIT_04s0008g04230	ABC transporter G member 22	ABCG22		Vitvi04g00365	vv52010ABC_transporters
1	VIT_04s0043g00970	ABC transporter g family pleiotropic drug resistance 12 PDR12	ABCGPDR12		Vitvi04g02046	vv52010ABC_transporters
1	VIT_08s0040g02840	ABC transporter G member 29	ABCG29		Vitvi08g01112	vv52010ABC_transporters
1	VIT_18s0001g10650	ABC transporter g family pleiotropic drug resistance 12 PDR12	ABCGPDR12		Vitvi18g02687	vv52010ABC_transporters
1	VIT_19s0015g00960	ABC transporter G member 4	K05680		Vitvi19g00726	vv52010ABC_transporters
1	VIT_00S0840G00010<BR>VIT_00S1437G00010	1-aminocyclopropane-1-carboxylate synthase	E4_4_1_14		Vitvi07g03132	vv10640Propanoate_metabolism	vv30008Ethylene_signaling
1	VIT_12s0059g00690	2-alkenal reductase	E1_3_1_74		Vitvi12g00375
1	VIT_04s0008g04920	2-oxoglutarate-dependent dioxygenase			Vitvi04g00433
1	VIT_04s0023g02370	AAA-type ATPase			Vitvi04g01357
1	VIT_11s0016g05380	Acidic leucine-rich nuclear phosphoprotein 32 member E			Vitvi11g00472
1	VIT_00s0471g00050	ACT domain repeat 1 (ACR1) uridylyltransferase			Vitvi07g01555
1	VIT_03s0063g02500	Adenylyl cyclase associated protein			Vitvi03g00339
1	VIT_03s0091g00970	ADP-ribosylation factor-like A1D	ARLA1D		Vitvi03g00665
1	VIT_19s0015g02220	Aminopeptidase			Vitvi19g00974
2	VIT_07S0151G00170<BR>VIT_07S0151G00220	Ankyrin	K10380		Vitvi07g02117
1	VIT_00s0193g00150	Ankyrin	K10380		Vitvi07g03003
1	VIT_13S0139G00420<BR>VIT_13S0139G00460<BR>VIT_00S0131G00310<BR>VIT_00S0131G00180	Annexin ANN4	ANN4		Vitvi13g02363	vv50101Channels_and_pores
1	VIT_03s0038g02120	Armadillo/beta-catenin repeat			Vitvi03g00120
4	VIT_07s0031g02900	Aspartyl protease	E3_4_23_x		Vitvi07g01970
1	VIT_07s0005g03140	Aspartyl protease	E3_4_23_x		Vitvi07g00586
1	VIT_01s0010g02910	ATP binding protein			Vitvi01g01578
1	VIT_03s0091g00700	ATP-dependent Clp protease proteolytic subunit (ClpR1) (nClpP5)	E3_4_21_92		Vitvi03g00631
1	VIT_10s0003g04970	ATPase; BadF/BadG/BcrA/BcrD-type			Vitvi10g00944
2	VIT_14s0006g01080	Atypical receptor kinase MARK			Vitvi14g00900
2	VIT_04s0008g02070	Avr9/Cf-9 induced kinase 1			Vitvi04g00179
1	VIT_04s0008g00130	Avr9/Cf-9 rapidly elicited protein 146			Vitvi04g00005
3	VIT_06s0004g06960	BCL2 binding anthogene			Vitvi06g00680
1	VIT_10s0003g04270	BCL2 binding anthogene			Vitvi10g01892
1	VIT_16s0100g00470	BCL2 binding anthogene			Vitvi16g00952
2	VIT_17s0000g07470	Binding			Vitvi17g00722
1	VIT_14s0006g00410	Binding			Vitvi14g02784
1	VIT_14s0108g01310	Blue (type 1) copper domain			Vitvi14g03096
1	VIT_15s0046g01550	C2 domain-containing protein			Vitvi15g01634
4	VIT_15s0048g02250	Calcium ion binding protein			Vitvi15g00858
1	VIT_19s0014g03970	Calcium-binding EF-hand			Vitvi19g01926
2	VIT_15s0021g01140	Calcium-dependent protein kinase-related			Vitvi15g00527
1	VIT_19s0014g01690	Calmodulin-binding region IQD10			Vitvi19g00141
3	VIT_18s0001g09880	Carbohydrate esterase			Vitvi18g00728
1	VIT_04s0043g00540	Carboxyl-terminal proteinase			Vitvi04g00989
1	VIT_14s0006g00590	CC-NBS-LRR class			Vitvi14g00831
2	VIT_00S0481G00030<BR>VIT_18S0001G01340	CDPK protein kinase			Vitvi18g01598
1	VIT_02S0025G01980<BR>VIT_02S0025G01910	Cellulose synthase CSLG3	E2_4_1_12_CSLG3		Vitvi02g01355	vv40006Cell_wall
1	VIT_18s0089g01340	Class I peptide chain release factor; Helix-turn-helix; Fis-type			Vitvi18g02429
1	VIT_16s0039g02560	Crp1 protein			Vitvi16g00183
1	VIT_05s0029g01570	CTV.20			Vitvi05g01242
1	VIT_00s0239g00070	CTV.22			Vitvi18g03284
3	VIT_08s0058g00950	Curculin-like (mannose-binding) lectin family			Vitvi08g00819
1	VIT_09S0018G01340<BR>VIT_09S0018G01360	Cuticle protein			Vitvi09g01887
2	VIT_15S0024G01830<BR>VIT_18S0041G01580<BR>VIT_18S0041G01510	CYP706A12			Vitvi15g01294
1	VIT_01s0010g03560	CYP78A5			Vitvi01g01644
1	VIT_03s0063g01480	CYP82C4			Vitvi03g00413
1	VIT_17s0000g01490	CYP94B3			Vitvi17g00119
1	VIT_07s0031g01670	CYP96A10			Vitvi07g01843
1	VIT_08s0007g04080	CYPLXXVIA1			Vitvi08g01530
1	VIT_00s0409g00040	Cysteine-rich receptor-like protein kinase 15 RLK15			Vitvi10g01726
1	VIT_07s0005g00080	Desiccation protein PCC13-62			Vitvi07g00292
1	VIT_04s0008g02920	Desiccation protein PCC13-62 precursor			Vitvi04g00259
1	VIT_00s0333g00050	DIR1 (defective IN induced resistance 1)			Vitvi07g02443
1	VIT_19s0027g01620	Disease resistance protein (NBS-LRR class)			Vitvi19g01636
1	VIT_19s0027g01630	Disease resistance protein (NBS-LRR class)
2	VIT_01s0010g00610	DNA glycosylase			Vitvi01g01301
1	VIT_15s0045g01130	DNA-binding protein			Vitvi15g00357
1	VIT_15s0046g02430	Dual specificity protein phosphatase			Vitvi15g01111
1	VIT_15s0045g01460	Eceriferum 1 (CER1 protein) Sterol desaturase			Vitvi15g00395
1	VIT_18s0001g07640	Eceriferum 2 (CER2)			Vitvi18g00529
1	VIT_04s0023g02140	EMB2261 (embryo defective 2261)			Vitvi04g01335
2	VIT_06s0009g01540	Embryonic abundant protein -like			Vitvi06g01835
1	VIT_00s0415g00020	Endoribonuclease E-like protein			Vitvi07g01525
1	VIT_00s0214g00120	F-box family protein			Vitvi04g01102
1	VIT_04s0044g01730	F-box family protein			Vitvi04g01739
1	VIT_06s0080g00910	F-box family protein			Vitvi06g01530
1	VIT_11s0103g00210	F-box family protein			Vitvi11g01100
1	VIT_04s0008g03640	FAD-binding domain-containing protein			Vitvi04g00318
1	VIT_14s0006g03070	flavodoxin family protein			Vitvi14g01213
3	VIT_15s0048g01940	Generic methyltransferase			Vitvi15g00833
1	VIT_14s0060g02730	Germin			Vitvi14g02530
1	VIT_10s0003g05360	Germin-like protein			Vitvi10g01014
4	VIT_07s0005g02370	Germin-like protein 2 (Vitis vinifera)			Vitvi07g00502
1	VIT_16s0039g02910	Germin-like protein 3 (Vitis vinifera)			Vitvi16g01573
1	VIT_07s0151g00630	Globulin-1 S allele precursor			Vitvi07g00107
1	VIT_00s0285g00060	Glutamate carboxypeptidase (AMP1)	E3_4_17_21		Vitvi10g02361
1	VIT_08s0032g00670	Glutamate carboxypeptidase (AMP1)	E3_4_17_21		Vitvi08g00205
1	VIT_08s0007g02120	Glycoside hydrolase starch-binding domain-containing protein			Vitvi08g01353
1	VIT_02s0025g00580	Glycoside hydrolase; family 5			Vitvi02g00054
2	VIT_06s0009g01580	Glycosyl hydrolase family 17 protein			Vitvi06g01051
1	VIT_10s0003g02960	Glycosyl hydrolase family 17 protein			Vitvi10g00746
1	VIT_09s0002g07200	Glycosyl hydrolase family 28 protein			Vitvi09g00634
1	VIT_05s0077g01280	Glycosyl hydrolase family 3 beta xylosidase BXL1			Vitvi05g00089
5	VIT_18s0001g10580	Glycosyl transferase family 8 protein			Vitvi18g02681
5	VIT_19s0014g05130	Glycosyl transferase family 8 protein			Vitvi19g00410
1	VIT_14s0128g00420	Glycosyl transferase family 8 protein			Vitvi14g00249
1	VIT_18s0001g13670	Glyoxal oxidase-related			Vitvi18g01063
2	VIT_04s0008g01230	Harpin-induced protein			Vitvi04g00105
1	VIT_01s0011g04700	Heavy-metal-associated domain-containing protein			Vitvi01g00393
1	VIT_00s0179g00340	Histone H2A variant 1 HTA11	H2AV1		Vitvi07g02097
1	VIT_00s0373g00020	HSL2 (HAESA-like 2)			Vitvi07g03067
1	VIT_09s0002g01170	Hydrolase; alpha/beta fold family protein			Vitvi09g00095
1	VIT_19s0014g00380	Integral membrane protein			Vitvi19g00035
1	VIT_03s0091g00760	Interferon-related developmental regulator family			Vitvi03g00639
1	VIT_01s0127g00250	Kelch repeat-containing F-box protein			Vitvi01g00697
1	VIT_10s0003g03730	Kelch repeat-containing F-box protein			Vitvi10g00819
1	VIT_12s0059g00200	Lanthionine synthetase C			Vitvi12g00343
4	VIT_13s0067g01180	Leaf senescence related			Vitvi13g00066
2	VIT_16s0022g02150	Lectin			Vitvi16g00874
1	VIT_04s0044g01990	Lectin protein kinase			Vitvi04g01756
1	VIT_07s0005g04100	Leucine Rich Repeat receptor-like kinase			Vitvi07g02294
1	VIT_13s0067g03050	Leucine-rich repeat transmembrane protein kinase			Vitvi13g00182
1	VIT_19s0014g03000	Leucine-rich repeat-containing protein 40			Vitvi19g00246
1	VIT_18s0072g00110	Light stress-responsive one-helix protein			Vitvi18g01604
2	VIT_16s0098g00480	Lipase class 3			Vitvi16g01300
1	VIT_09s0002g03050	Lipase GDSL			Vitvi09g00255
1	VIT_14s0128g00080	Lipase GDSL			Vitvi14g00282
1	VIT_19s0090g01160	Lipase GDSL			Vitvi19g00564
2	VIT_14s0083g00840	Lipase GDSL 7			Vitvi14g01317
1	VIT_16s0100g00630	Lipid transfer protein	LTP		Vitvi16g00971
1	VIT_13s0320g00050	Lipid transfer protein 3	LTP3		Vitvi13g01854
1	VIT_19s0014g00670	LRR receptor-like serine/threonine-protein kinase			Vitvi19g01815
1	VIT_12s0034g01090	Lung seven transmembrane receptor			Vitvi12g01808
3	VIT_12s0059g00870	MAPKKK15			Vitvi12g00387
1	VIT_15s0021g02280	Matrix metalloproteinase			Vitvi15g00618
1	VIT_00s0532g00060	Membrane protein			Vitvi10g02219
1	VIT_00s0203g00080	Mother of ft (MFT)			Vitvi10g00330
2	VIT_06s0004g07030	MRH1 (morphogenesis of root hair 1)			Vitvi06g00689
2	VIT_15s0048g00980	NADPH HC toxin reductase			Vitvi15g01501
4	VIT_00s0125g00200	No hit			Vitvi10g01970
4	VIT_01s0026g01900	No hit			Vitvi01g02122
2	VIT_01s0010g01330	No hit			Vitvi01g02189
2	VIT_01s0011g01250	No hit			Vitvi01g01861
2	VIT_05s0020g00070	No hit			Vitvi05g00188
2	VIT_08s0007g00950	No hit			Vitvi08g02206
2	VIT_09s0002g02820	No hit
2	VIT_09s0002g04410	No hit			Vitvi09g01603
2	VIT_12s0059g02660	No hit			Vitvi12g02420
2	VIT_13s0156g00030	No hit			Vitvi13g02577
2	VIT_15s0046g03610	No hit			Vitvi15g01183
2	VIT_18s0001g01200	No hit			Vitvi18g02506
1	VIT_00s0183g00050	No hit			Vitvi17g01673
1	VIT_00s0208g00060	No hit			Vitvi13g01584
1	VIT_00S0650G00030<BR>VIT_07S0005G05580	No hit			Vitvi07g02341
1	VIT_00s0841g00020	No hit			Vitvi00g02059
1	VIT_00s1522g00010	No hit			Vitvi00g02184
1	VIT_01s0010g02850	No hit			Vitvi01g02226
1	VIT_01s0011g02900	No hit			Vitvi01g01926
1	VIT_01s0113g00530	No hit			Vitvi01g00978
1	VIT_02S0025G02290<BR>VIT_02S0025G02280<BR>VIT_02S0025G02300	No hit			Vitvi02g01362
1	VIT_04s0008g04440	No hit			Vitvi04g01876
1	VIT_04s0008g06420	No hit
1	VIT_04s0023g00660	No hit			Vitvi04g02081
1	VIT_04s0023g01590	No hit			Vitvi04g02102
1	VIT_04s0044g01830	No hit			Vitvi04g02256
1	VIT_05s0049g01450	No hit			Vitvi05g00789
1	VIT_05s0051g00770	No hit			Vitvi05g02022
1	VIT_05s0062g00160	No hit			Vitvi05g01259
1	VIT_05s0062g00320	No hit
1	VIT_05s0165g00280	No hit			Vitvi05g02169
1	VIT_06s0004g06740	No hit			Vitvi06g01750
1	VIT_06s0009g01980	No hit			Vitvi06g01846
1	VIT_06s0009g03390	No hit			Vitvi06g01233
1	VIT_07s0005g02070	No hit			Vitvi07g02243
1	VIT_07s0005g05090	No hit			Vitvi07g02312
1	VIT_07s0005g05750	No hit			Vitvi07g02348
1	VIT_08s0007g00270	No hit			Vitvi08g02193
1	VIT_08s0007g05110	No hit			Vitvi08g01633
1	VIT_09s0002g03260	No hit
1	VIT_09s0070g00670	No hit			Vitvi09g01817
1	VIT_10s0003g01450	No hit			Vitvi10g01795
1	VIT_11s0052g01790	No hit			Vitvi11g01701
1	VIT_11s0103g00160	No hit			Vitvi11g01606
1	VIT_12s0034g00520	No hit			Vitvi12g02616
1	VIT_12s0035g01310	No hit			Vitvi12g02069
1	VIT_12s0057g00950	No hit			Vitvi12g02493
1	VIT_12s0059g01990	No hit			Vitvi12g00491
1	VIT_13s0067g03670	No hit
1	VIT_14s0083g00680	No hit			Vitvi14g01299
1	VIT_14s0108g00910	No hit			Vitvi14g03087
1	VIT_14s0128g00560	No hit			Vitvi14g02554
1	VIT_15s0021g01800	No hit			Vitvi15g01441
1	VIT_15s0045g00010	No hit			Vitvi15g01320
1	VIT_16s0022g01380	No hit			Vitvi16g01815
1	VIT_16s0039g00500	No hit			Vitvi16g01587
1	VIT_16s0148g00270	No hit			Vitvi16g02013
1	VIT_17s0000g03780	No hit			Vitvi17g01409
1	VIT_18s0001g01150	No hit
1	VIT_18s0001g01550	No hit			Vitvi18g02524
1	VIT_18s0001g01750	No hit
1	VIT_18s0001g07910	No hit			Vitvi18g00555
1	VIT_18s0001g12700	No hit			Vitvi18g02755
1	VIT_19s0014g02130	No hit			Vitvi19g01856
1	VIT_19s0090g00740	No hit			Vitvi19g02025
1	VIT_13s0084g00100	Nodulation protein			Vitvi13g01394
1	VIT_17s0000g01160	Nodulin			Vitvi17g00091
2	VIT_10s0003g02820	O-acetyltransferase	E2_3_1_x		Vitvi10g00733
1	VIT_10s0003g02830	O-acetyltransferase	E2_3_1_x
2	VIT_18s0001g13380	Papain cysteine proteinase isoform I	E3_4_22_2		Vitvi18g01036
2	VIT_18s0001g13400	Papain cysteine proteinase isoform I	E3_4_22_2		Vitvi18g02779
1	VIT_18s0001g13390	Papain cysteine proteinase isoform II	E3_4_22_2		Vitvi18g01037
1	VIT_08s0007g00700	PCS1 (promotion of cell survival1) peptidase			Vitvi08g01230
1	VIT_08s0007g03980	Pentatricopeptide (PPR) repeat-containing			Vitvi08g01522
1	VIT_12s0057g00640	Pentatricopeptide (PPR) repeat-containing			Vitvi12g00681
1	VIT_09s0002g08590	Pentatricopeptide (PPR) repeat-containing protein			Vitvi09g00782
1	VIT_19s0085g00210	Pentatricopeptide (PPR) repeat-containing protein			Vitvi19g01678
1	VIT_05s0049g01690	Pentatricopeptide repeat-containing protein			Vitvi05g01979
3	VIT_04s0044g00990	PGSIP1 (Plant glycogenin-like starch initiation protein 1)			Vitvi04g01657
3	VIT_19s0014g01600	PMR5 (powdery mildew resistant 5)			Vitvi19g00134
1	VIT_08s0007g06680	PMR5 (powdery mildew resistant 5)			Vitvi08g01753
1	VIT_07s0005g00790	Pollen Ole e 1 allergen and extensin			Vitvi07g02208
1	VIT_00s0250g00010	Prolylcarboxypeptidase	E3_4_16_2		Vitvi13g01240
2	VIT_07s0005g03690	Protein kinase MK6			Vitvi07g00626
1	VIT_15s0021g00860	Protein phosphatase 2C 11	E3_1_3_16		Vitvi15g00497
2	VIT_09s0002g00200	Protein-O-fucosyltransferase 2	E2_4_1_221		Vitvi09g00010
1	VIT_01s0011g04600	Quiescin-sulfhydryl oxidase 2 ATQSOX2			Vitvi01g00382
2	VIT_08s0007g04740	RAB GTPase RAB_ALPHA	K07976		Vitvi08g01596
2	VIT_10s0003g00570	Rac-like GTP-binding protein RAC2			Vitvi10g00520
1	VIT_07s0005g00110	Rapid ALkalinization Factor RALFL11			Vitvi07g00295
2	VIT_01s0026g00580	Receptor protein kinase			Vitvi01g00817
1	VIT_06s0004g02880	Receptor-like kinase			Vitvi06g00283
4	VIT_02s0025g03780	Remorin			Vitvi02g00348
1	VIT_08s0007g01720	Reticulon family protein (RTNLB12)			Vitvi08g01315
1	VIT_05s0062g00060	Retrotransposon protein			Vitvi05g02101
1	VIT_16s0050g01340	Retrovirus Pol polyprotein from transposon TNT 1-94			Vitvi16g01119
1	VIT_05s0020g02670	Ring zinc finger protein			Vitvi05g00424
1	VIT_12s0059g01210	RNA-binding protein			Vitvi12g00426
1	VIT_18s0001g12130	RRA2 (reduced residual arabinose 2)			Vitvi18g00931
1	VIT_00s0547g00010	S-locus lectin protein kinase			Vitvi10g02232
1	VIT_05s0020g03210	S-receptor kinase			Vitvi05g01881
1	VIT_18s0001g03390	S-receptor kinase			Vitvi18g00304
1	VIT_13s0067g01060	SAC3/GANP
1	VIT_19s0090g00570	Salicylic acid-induced fragment 1 protein			Vitvi19g00507
2	VIT_19s0015g01960	Self-incompatibility protein			Vitvi19g02114
1	VIT_07s0005g05300	Self-incompatibility protein-related			Vitvi07g02321
1	VIT_13s0067g00960	Ser/Thr protein kinase			Vitvi13g00052
1	VIT_03s0063g00870	Serine carboxypeptidase			Vitvi03g00474
1	VIT_18s0001g11100	Serine carboxypeptidase			Vitvi18g00836
1	VIT_13s0019g04040	Serine carboxypeptidase 28 (SCPL28)			Vitvi13g00576
2	VIT_12s0055g00820	Serine carboxypeptidase II			Vitvi12g01622
1	VIT_08s0007g07970	Serine/threonine-protein kinase Nek4			Vitvi08g01866
1	VIT_05s0029g00080	SERK family receptor-like protein kinase			Vitvi05g01069
1	VIT_04s0008g05550	SHR5-receptor-like kinase			Vitvi04g00491
1	VIT_00s2077g00010	Subtilisin protease			Vitvi00g01258
1	VIT_09s0002g01030	Subtilisin serine proteinase			Vitvi09g00081
1	VIT_07s0129g00550	Tetratricopeptide repeat (TPR)-containing			Vitvi07g01635
4	VIT_18s0001g14490	Thaumatin			Vitvi18g01132
1	VIT_08s0007g04650	Thaumatin			Vitvi08g01585
1	VIT_13s0019g02020	Thaumatin			Vitvi13g00330
1	VIT_05s0051g00200	TIR-NBS-LRR-TIR disease resistance protein			Vitvi05g00912
1	VIT_10s0003g05490	Toprim domain-containing protein			Vitvi10g01037
2	VIT_04s0008g06340	TPR2 (topless-related 2)			Vitvi04g00570
1	VIT_07s0151g00790	Transducin family protein / WD-40 repeat			Vitvi07g00113
2	VIT_03s0038g03060	Transposase			Vitvi03g00193
1	VIT_15s0021g01390	Uclacyanin 3	UCC3		Vitvi15g00547
2	VIT_00s0187g00360	Uclacyanin I	UCC1		Vitvi10g01666
5	VIT_08s0007g03680	Unknown			Vitvi08g01489
3	VIT_08s0105g00420	Unknown			Vitvi08g02056
2	VIT_00s0204g00130	Unknown			Vitvi02g01758
2	VIT_03s0038g04410	Unknown			Vitvi03g01482
2	VIT_05s0020g03360	Unknown			Vitvi05g01886
2	VIT_05s0062g01090	Unknown			Vitvi05g02120
2	VIT_09s0002g07140	Unknown			Vitvi09g00631
2	VIT_11s0016g04900	Unknown			Vitvi11g01426
2	VIT_14s0060g01800	Unknown			Vitvi14g02490
2	VIT_19s0014g01940	Unknown			Vitvi19g00164
1	VIT_00s0194g00220	Unknown			Vitvi10g01691
1	VIT_00s0399g00010	Unknown			Vitvi10g01659
1	VIT_00s0516g00010	Unknown			Vitvi10g01662
1	VIT_00s0541g00010	Unknown			Vitvi07g02617
1	VIT_01s0010g03080	Unknown			Vitvi01g02237
1	VIT_01s0011g02350	Unknown			Vitvi01g00191
1	VIT_03s0063g01950	Unknown			Vitvi03g00380
1	VIT_05s0020g03050	Unknown			Vitvi05g00461
1	VIT_05s0077g01330	Unknown			Vitvi05g01767
1	VIT_05s0077g01780	Unknown			Vitvi05g01747
1	VIT_08s0007g02370	Unknown			Vitvi08g02246
1	VIT_08s0040g03390	Unknown			Vitvi08g02184
1	VIT_12s0034g01380	Unknown			Vitvi12g01832
1	VIT_13s0019g00920	Unknown			Vitvi13g01968
1	VIT_14s0060g01820	Unknown			Vitvi14g02492
1	VIT_14s0060g01850	Unknown			Vitvi14g02495
1	VIT_14s0068g00510	Unknown			Vitvi14g02946
1	VIT_15s0046g00280	Unknown			Vitvi15g01570
1	VIT_15s0046g02360	Unknown			Vitvi15g01652
1	VIT_15s0048g02930	Unknown			Vitvi15g01560
1	VIT_17s0000g01340	Unknown			Vitvi17g00106
1	VIT_17s0000g02110	Unknown			Vitvi17g01359
1	VIT_18s0001g01650	Unknown			Vitvi18g02525
1	VIT_18s0001g08750	Unknown			Vitvi18g00634
1	VIT_18s0001g14430	Unknown			Vitvi18g01128
1	VIT_19s0014g01700	Unknown			Vitvi19g01844
1	VIT_19s0015g01980	Unknown			Vitvi19g02117
4	VIT_12s0035g01170	Unknown protein			Vitvi12g02059
4	VIT_18s0001g12400	Unknown protein			Vitvi18g00956
3	VIT_01s0010g03870	Unknown protein			Vitvi01g02275
3	VIT_06s0004g02510	Unknown protein			Vitvi06g00244
3	VIT_12s0035g01340	Unknown protein			Vitvi12g02071
3	VIT_14s0083g00370	Unknown protein			Vitvi14g01268
3	VIT_17s0000g06630	Unknown protein			Vitvi17g00645
3	VIT_19s0085g00900	Unknown protein			Vitvi19g01744
2	VIT_01s0010g03060	Unknown protein			Vitvi01g01591
2	VIT_01s0011g05340	Unknown protein			Vitvi01g00452
2	VIT_02s0025g02460	Unknown protein			Vitvi02g00216
2	VIT_04s0044g00500	Unknown protein			Vitvi04g01603
2	VIT_09s0002g00760	Unknown protein			Vitvi09g00055
2	VIT_19s0014g04720	Unknown protein			Vitvi19g01972
1	VIT_00s0174g00160	Unknown protein			Vitvi07g01202
1	VIT_00s0259g00170	Unknown protein			Vitvi10g01710
1	VIT_00s0261g00040	Unknown protein			Vitvi01g01085
1	VIT_00s0583g00020	Unknown protein			Vitvi10g00413
1	VIT_01s0010g02410	Unknown protein			Vitvi01g01532
1	VIT_01s0010g02810	Unknown protein			Vitvi01g01567
1	VIT_02s0087g00570	Unknown protein			Vitvi02g01248
1	VIT_03s0038g03550	Unknown protein			Vitvi03g00215
1	VIT_04s0023g02340	Unknown protein			Vitvi04g01351
1	VIT_05s0102g00850	Unknown protein			Vitvi05g02202
1	VIT_06s0004g02700	Unknown protein			Vitvi06g00267
1	VIT_07s0031g00110	Unknown protein			Vitvi07g01697
1	VIT_07s0031g01910	Unknown protein			Vitvi07g01868
1	VIT_07s0255g00050	Unknown protein			Vitvi07g01295
1	VIT_08s0007g01260	Unknown protein			Vitvi08g01272
1	VIT_08s0007g07110	Unknown protein			Vitvi08g01786
1	VIT_08s0058g00480	Unknown protein			Vitvi08g00769
1	VIT_08s0105g00500	Unknown protein			Vitvi08g00673
1	VIT_09s0002g05620	Unknown protein			Vitvi09g00482
1	VIT_10s0042g00560	Unknown protein			Vitvi10g01423
1	VIT_11s0052g00900	Unknown protein			Vitvi11g01658
1	VIT_11s0149g00200	Unknown protein			Vitvi11g00625
1	VIT_12s0028g02680	Unknown protein			Vitvi12g00236
1	VIT_12s0035g02030	Unknown protein			Vitvi12g02152
1	VIT_12s0055g00450	Unknown protein			Vitvi12g01665
1	VIT_12s0059g02320	Unknown protein			Vitvi12g02414
1	VIT_13s0067g01930	Unknown protein			Vitvi13g00113
1	VIT_14s0060g01780	Unknown protein			Vitvi14g00146
1	VIT_14s0060g01790	Unknown protein			Vitvi14g02489
1	VIT_14s0060g01840	Unknown protein			Vitvi14g02494
1	VIT_14s0066g01160	Unknown protein			Vitvi14g03019
1	VIT_14s0068g01820	Unknown protein			Vitvi14g02964
1	VIT_14s0108g00840	Unknown protein			Vitvi14g01961
1	VIT_16s0013g00500	Unknown protein			Vitvi16g00301
1	VIT_16s0098g00840	Unknown protein			Vitvi16g02060
1	VIT_17s0000g09700	Unknown protein			Vitvi17g00963
1	VIT_18s0001g09260	Unknown protein			Vitvi18g00678
1	VIT_19s0014g03720	Unknown protein			Vitvi19g00303
1	VIT_12s0028g03760	UPF0497 family			Vitvi12g00312
1	VIT_10s0003g05210	Wall-associated kinase 1 (WAK1)			Vitvi10g00992
1	VIT_19s0085g00620	Zinc finger CCCH domain-containing protein 2			Vitvi19g01711
1	VIT_07s0005g01740	Zinc knuckle	ZFC2HC		Vitvi07g00436

## Sheet: Table S5
Table S5. Gene Ontology functional class enrichment analysis of the 6 lignin-related MYBs aggregated list (Table S5).
Description:
Ontology: BIOLOGICAL PROCESS
weight01' algorithm with the 'fisher' test
2866 GO terms scored: 9 terms with p < 0.01
Annotation data:
Annotated genes: 14036
Significant genes: 288
Min. no. of genes annotated to a GO: 1
Nontrivial nodes: 712
	GO.ID	Term	Annotated	Significant	Expected	classicFisher
1	GO:0046274	lignin catabolic process	68	17	1.4	2.2e-14
2	GO:0006808	regulation of nitrogen utilization	33	5	0.68	0.00052
3	GO:0006548	histidine catabolic process	3	2	0.06	0.00124
4	GO:0010417	glucuronoxylan biosynthetic process	4	2	0.08	0.00245
5	GO:0010187	negative regulation of seed germination	4	2	0.08	0.00245
6	GO:0055114	oxidation-reduction process	2228	64	45.72	0.00266
7	GO:0009186	deoxyribonucleoside diphosphate metaboli...	5	2	0.1	0.00403
8	GO:0030244	cellulose biosynthetic process	76	6	1.56	0.00466
9	GO:0008272	sulfate transport	17	3	0.35	0.0047
10	GO:0006694	steroid biosynthetic process	44	4	0.9	0.01237
11	GO:0009809	lignin biosynthetic process	24	3	0.49	0.01258
12	GO:0045493	xylan catabolic process	9	2	0.18	0.01373
13	GO:0009736	cytokinin-activated signaling pathway	9	2	0.18	0.01373
14	GO:0009664	plant-type cell wall organization	51	4	1.05	0.02039
15	GO:0010452	histone H3-K36 methylation	1	1	0.02	0.02052
16	GO:0016121	carotene catabolic process	1	1	0.02	0.02052
17	GO:0016124	xanthophyll catabolic process	1	1	0.02	0.02052
18	GO:0048655	anther wall tapetum morphogenesis	1	1	0.02	0.02052
19	GO:0010032	meiotic chromosome condensation	1	1	0.02	0.02052
20	GO:0010112	regulation of systemic acquired resistan...	1	1	0.02	0.02052
Description:
Ontology: MOLECULAR FUNCTION
weight01' algorithm with the 'fisher' test
2137 GO terms scored: 13 terms with p < 0.01
Annotation data:
Annotated genes: 17798
Significant genes: 388
Min. no. of genes annotated to a GO: 1
Nontrivial nodes: 413
	GO.ID	Term	Annotated	Significant	Expected	classicFisher
1	GO:0005507	copper ion binding	198	23	4.32	6.7e-11
2	GO:0008447	L-ascorbate oxidase activity	49	11	1.07	6.4e-09
3	GO:0015018	galactosylgalactosylxylosylprotein 3-bet...	5	3	0.11	0.0001
4	GO:0016760	cellulose synthase (UDP-forming) activit...	71	7	1.55	0.00089
5	GO:0004500	dopamine beta-monooxygenase activity	3	2	0.07	0.0014
6	GO:0008271	secondary active sulfate transmembrane t...	15	3	0.33	0.00385
7	GO:0003854	3-beta-hydroxy-delta5-steroid dehydrogen...	31	4	0.68	0.00439
8	GO:0004748	ribonucleoside-diphosphate reductase act...	5	2	0.11	0.00454
9	GO:0004161	dimethylallyltranstransferase activity	5	2	0.11	0.00454
10	GO:0005544	calcium-dependent phospholipid binding	34	4	0.74	0.00615
11	GO:0031176	endo-1,4-beta-xylanase activity	6	2	0.13	0.00671
12	GO:0004767	sphingomyelin phosphodiesterase activity	6	2	0.13	0.00671
13	GO:0045552	dihydrokaempferol 4-reductase activity	35	4	0.76	0.00683
14	GO:0047526	2'-hydroxyisoflavone reductase activity	8	2	0.17	0.01217
15	GO:0008466	glycogenin glucosyltransferase activity	8	2	0.17	0.01217
16	GO:0004197	cysteine-type endopeptidase activity	88	6	1.92	0.0125
17	GO:0016707	gibberellin 3-beta-dioxygenase activity	24	3	0.52	0.01482
18	GO:0016621	cinnamoyl-CoA reductase activity	1	1	0.02	0.0218
19	GO:0047183	anthocyanin 5-aromatic acyltransferase a...	1	1	0.02	0.0218
20	GO:0031956	medium-chain fatty acid-CoA ligase activ...	1	1	0.02	0.0218

## Sheet: Table S6
Table S6. The grapevine and Arabidopsis LAC families. Gene identification, gene name and symbol, protein length before and after manual curation and phylogenetic grouping are provided for the grapevine genes. Below, the list of Arabidopsis genes used for the phylogenetic analysis.
Species	v3	Source	Gene Symbol	AA Length (before mod.)	AA Legnth (after mod.)	Phylogenetic Grouping	v1
Vitis vinifera	Vitvi06g01033	HMMER	VviAO1	581	581	AO	VIT_06s0009g01320
Vitis vinifera	Vitvi07g02676	HMMER	VviAO2	567	567	AO	VIT_07s0031g01040
Vitis vinifera	Vitvi07g02674	HMMER	VviAO3	567	567	AO	VIT_07s0031g01010
Vitis vinifera	Vitvi07g01784	HMMER	VviAO4	570	570	AO	VIT_07s0031g01070
Vitis vinifera	Vitvi07g01791	HMMER	VviAO5	570	570	AO	VIT_07s0031g01130
Vitis vinifera	Vitvi08g01229	V1	VviLAC1	586	586	LAC - group1	VIT_08s0007g00690
Vitis vinifera	Vitvi08g02201	V1	VviLAC10	0	398	LAC - group1	VIT_08s0007g00670
Vitis vinifera	Vitvi08g01228	V1	VviLAC11	758	577	LAC - group1	VIT_08s0007g00680
Vitis vinifera	Vitvi08g01223	V1	VviLAC12	579	579	LAC - group1	VIT_08s0007g00600
Vitis vinifera	Vitvi08g01335	V1	VviLAC13	556	556	LAC - group2	VIT_08s0007g01910
Vitis vinifera	Vitvi13g00509	V1	VviLAC14	532	553	LAC - group2	VIT_13s0019g03360
Vitis vinifera	Vitvi06g00591	HMMER	VviLAC15	554	554	LAC - group2	VIT_06s0004g06090
Vitis vinifera	Vitvi08g01735	V1	VviLAC16	557	557	LAC - group2	VIT_08s0007g06460
Vitis vinifera	Vitvi08g01031	V1	VviLAC17	562	562	LAC - group2	VIT_08s0040g01790
Vitis vinifera	Vitvi04g01317	V1	VviLAC18	563	563	LAC - group2	VIT_04s0023g01960
Vitis vinifera	Vitvi06g00728	V1	VviLAC19	574	574	LAC - group3	VIT_06s0004g07420
Vitis vinifera	Vitvi06g00378	V1	VviLAC2	585	585	LAC - group1	VIT_06s0004g03760
Vitis vinifera	Vitvi13g00117	V1	VviLAC20	577	577	LAC - group3	VIT_13s0067g01970
Vitis vinifera	Vitvi12g00923	HMMER	VviLAC21	561	561	LAC - group4
Vitis vinifera	Vitvi08g01299	V1	VviLAC22	565	565	LAC - group5	VIT_08s0007g01550
Vitis vinifera	Vitvi17g00227	V1	VviLAC23	583	583	LAC - group6	VIT_17s0000g02590
Vitis vinifera	Vitvi15g00941	V1	VviLAC24	627	627	LAC - group7	VIT_15s0046g00190
Vitis vinifera	Vitvi18g02953; Vitvi18g02954	V1	VviLAC25	444	569	LAC - group8	VIT_18s0001g01280; VIT_18s0001g01290
Vitis vinifera	Vitvi18g02935	V1	VviLAC26	569	569	LAC - group8	VIT_18s0001g00400
Vitis vinifera	Vitvi18g02895	HMMER	VviLAC27	550	569	LAC - group8	VIT_18s0001g00340
Vitis vinifera	Vitvi18g02949	V1	VviLAC28	569	569	LAC - group8	VIT_18s0001g01010
Vitis vinifera	Vitvi18g03345	V1	VviLAC29	569	569	LAC - group8	VIT_00s0731g00010
Vitis vinifera	Vitvi06g00405	V1	VviLAC3	566	585	LAC - group1	VIT_06s0004g04050
Vitis vinifera	Vitvi18g03341; Vitvi18g03399	V1	VviLAC30	569	569	LAC - group8	VIT_00s0444g00010; VIT_00s2280g00010
Vitis vinifera	Vitvi18g02896	V1	VviLAC31	569	569	LAC - group8	VIT_18s0001g00310
Vitis vinifera	Vitvi18g02902	V1	VviLAC32	596	569	LAC - group8	VIT_18s0122g01150
Vitis vinifera	Vitvi18g02899	V1	VviLAC33	488	578	LAC - group8	VIT_18s0001g00080
Vitis vinifera	Vitvi18g02942	V1	VviLAC34	406	569	LAC - group8	VIT_18s0001g00730
Vitis vinifera	Vitvi18g01585	HMMER	VviLAC35	569	569	LAC - group8	VIT_18s0001g00930
Vitis vinifera	Vitvi18g02945	V1	VviLAC36	569	569	LAC - group8	VIT_18s0001g00850
Vitis vinifera	Vitvi18g02944	V1	VviLAC37	569	569	LAC - group8	VIT_18s0001g00790
Vitis vinifera	Vitvi18g03067	V1	VviLAC38	1162	569	LAC - group8	VIT_18s0117g00590
Vitis vinifera	Vitvi18g03065	V1	VviLAC39	569	569	LAC - group8	VIT_18s0117g00550
Vitis vinifera	Vitvi13g00322	V1	VviLAC4	583	583	LAC - group1	VIT_13s0019g01930
Vitis vinifera	Vitvi18g03060; Vitvi18g03061	HMMER	VviLAC40	267	569	LAC - group8	VIT_18s0117g00480
Vitis vinifera	Vitvi18g03058	V1	VviLAC41	569	569	LAC - group8	VIT_18s0117g00450
Vitis vinifera	Vitvi18g01839	V1	VviLAC42	569	569	LAC - group8	VIT_18s0075g01090
Vitis vinifera	Vitvi18g03040	V1	VviLAC43	569	569	LAC - group8	VIT_18s0075g00980
Vitis vinifera	Vitvi18g03041	V1	VviLAC44	569	569	LAC - group8	VIT_18s0075g01030
Vitis vinifera	Vitvi18g03356	V1	VviLAC45	569	569	LAC - group8	VIT_00s0413g00010
Vitis vinifera	Vitvi18g03067	V1	VviLAC46	0	569	LAC - group8	VIT_18s0117g00600
Vitis vinifera	Vitvi18g03033	V1	VviLAC47	570	570	LAC - group8	VIT_18s0075g00810
Vitis vinifera	Vitvi18g03035	V1	VviLAC48	569	569	LAC - group8	VIT_18s0075g00830
Vitis vinifera	Vitvi18g03026	V1	VviLAC49	569	569	LAC - group8	VIT_18s0075g00620
Vitis vinifera	Vitvi13g00341	V1	VviLAC5	584	584	LAC - group1	VIT_13s0019g02150
Vitis vinifera	Vitvi18g03024	V1	VviLAC50	569	569	LAC - group8	VIT_18s0075g00580
Vitis vinifera	Vitvi18g03025	V1	VviLAC51	700	569	LAC - group8	VIT_18s0075g00590
Vitis vinifera	Vitvi18g01770	V1	VviLAC52	0	558	LAC - group8	VIT_18s0075g00600; VIT_18s0075g00610
Vitis vinifera	Vitvi18g03032	V1	VviLAC53	569	569	LAC - group8	VIT_18s0075g00780
Vitis vinifera	Vitvi18g03028	V1	VviLAC54	569	569	LAC - group8	VIT_18s0075g00700
Vitis vinifera	Vitvi18g03022	V1	VviLAC55	569	569	LAC - group8	VIT_18s0075g00540
Vitis vinifera	Vitvi18g03021	V1	VviLAC56	569	569	LAC - group8	VIT_18s0075g00530
Vitis vinifera	Vitvi18g01778	V1	VviLAC57	569	569	LAC - group8	VIT_18s0075g00670
Vitis vinifera	Vitvi18g02906	V1	VviLAC58	567	567	LAC - group8	VIT_18s0122g00690
Vitis vinifera	Vitvi18g02940	V1	VviLAC59	567	567	LAC - group8	VIT_18s0001g00680
Vitis vinifera	Vitvi13g00342	V1	VviLAC6	584	584	LAC - group1	VIT_13s0019g02160
Vitis vinifera	Vitvi18g01479	V1	VviLAC60	571	571	LAC - group8	VIT_18s0122g00520
Vitis vinifera	Vitvi18g01487	V1	VviLAC61	0	567	LAC - group8	VIT_18s0122g00390; VIT_18s0122g00370
Vitis vinifera	Vitvi18g01482	V1	VviLAC62	567	567	LAC - group8	VIT_18s0122g00420
Vitis vinifera	Vitvi18g02922	HMMER	VviLAC63	592	592	LAC - group9
Vitis vinifera	Vitvi18g02927	V1	VviLAC64	592	592	LAC - group9	VIT_18s0001g02400
Vitis vinifera	Vitvi18g02926	HMMER	VviLAC65	589	591	LAC - group9	VIT_18s0001g02390
Vitis vinifera	Vitvi18g02928	V1	VviLAC66	599	599	LAC - group9	VIT_18s0001g02410
Vitis vinifera	Vitvi18g02921	HMMER	VviLAC67	470	470	LAC - group9	VIT_18s0001g02290
Vitis vinifera	Vitvi18g02924	V1	VviLAC68	589	597	LAC - group9	VIT_18s0001g02350
Vitis vinifera	Vitvi18g01580	HMMER	VviLAC69	426	426	LAC - group9
Vitis vinifera	Vitvi13g00323	V1	VviLAC7	584	584	LAC - group1	VIT_13s0019g01940
Vitis vinifera	Vitvi18g01488	HMMER	VviLAC70	586	591	LAC - group9	VIT_18s0122g00250
Vitis vinifera	Vitvi18g01733	HMMER	VviLAC71	584	584	LAC - group9	VIT_18s0075g00230
Vitis vinifera	Vitvi18g01490	HMMER	VviLAC72	567	567	LAC - group9	VIT_18s0122g00170
Vitis vinifera	Vitvi18g01438	V1	VviLAC73	569	569	LAC - group9	VIT_18s0164g00100
Vitis vinifera	Vitvi18g01437	V1	VviLAC74	0	506	LAC - group9	VIT_18s0164g00080; VIT_18s0164g00090
Vitis vinifera	Vitvi18g01447	HMMER	VviLAC75	563	563	LAC - group9	VIT_18s0164g00170
Vitis vinifera	Vitvi18g01439	HMMER	VviLAC76	563	563	LAC - group9	VIT_18s0164g00110
Vitis vinifera	Vitvi13g00321	V1	VviLAC8	583	583	LAC - group1	VIT_13s0019g01920
Vitis vinifera	Vitvi08g02201	V1	VviLAC9	573	577	LAC - group1	VIT_08s0007g00660
Vitis vinifera	Vitvi01g00398	HMMER	VviLPR1	577	577	LPR	VIT_01s0011g04740
Vitis vinifera	Vitvi01g00397	HMMER	VviLPR2	577	577	LPR	VIT_01s0011g04720
Vitis vinifera	Vitvi13g01999	V1	VviMCO-Like1	268			VIT_13s0019g02170
Vitis vinifera	Vitvi13g00702	HMMER	VviMCO-Like10	100			VIT_13s0019g05270
Vitis vinifera	Vitvi18g01777	HMMER	VviMCO-Like11	137			VIT_18s0075g00660
Vitis vinifera	Vitvi04g00758	V1	VviMCO-Like12	136			VIT_04s0069g00940
Vitis vinifera	Vitvi04g00759	V1	VviMCO-Like13	386			VIT_04s0069g00950
Vitis vinifera	Vitvi09g01202	V1	VviMCO-Like14	138			VIT_09s0018g00960
Vitis vinifera	Vitvi09g01875	V1	VviMCO-Like15	109			VIT_09s0018g00950
Vitis vinifera	Vitvi14g02615	V1	VviMCO-Like16	152			VIT_14s0030g00930
Vitis vinifera	Vitvi18g01452	V1	VviMCO-Like17	308			VIT_18s0001g00260
Vitis vinifera	Vitvi18g01587	V1	VviMCO-Like18	484			VIT_18s0001g00940
Vitis vinifera	Vitvi18g02936	V1	VviMCO-Like19	116			VIT_18s0001g00420
Vitis vinifera	Vitvi07g01790	HMMER	VviMCO-Like2	279			VIT_07s0031g01120
Vitis vinifera	Vitvi18g02947	V1	VviMCO-Like20	141			VIT_18s0001g00920
Vitis vinifera	Vitvi18g03027	V1	VviMCO-Like21	419			VIT_18s0075g00630
Vitis vinifera	Vitvi18g03038	V1	VviMCO-Like22	139			VIT_18s0075g00950
Vitis vinifera	Vitvi18g03039	V1	VviMCO-Like23	73			VIT_18s0075g00960
Vitis vinifera	Vitvi18g03349	V1	VviMCO-Like24	326			VIT_00s1212g00020
Vitis vinifera	Vitvi18g03351	HMMER	VviMCO-Like25	218			VIT_00s0481g00020
Vitis vinifera	Vitvi07g01787	HMMER	VviMCO-Like3	231			VIT_07s0031g01090
Vitis vinifera	Vitvi18g01908	HMMER	VviMCO-Like4	241
Vitis vinifera	Vitvi10g01638	HMMER	VviMCO-Like5	123			VIT_10s0116g01600
Vitis vinifera	Vitvi06g01827	HMMER	VviMCO-Like6	145			VIT_06s0009g01340
Vitis vinifera	Vitvi08g00260	HMMER	VviMCO-Like7	111
Vitis vinifera	Vitvi18g01537	HMMER	VviMCO-Like8	30
Vitis vinifera	Vitvi07g02677	HMMER	VviMCO-Like9	95			VIT_07s0031g01050
Vitis vinifera	Vitvi16g00715	HMMER	VviSKS1	592	592	SKS (SKU5 Similar)	VIT_16s0022g00680
Vitis vinifera	Vitvi06g01986	HMMER	VviSKS10	550	550	SKS (SKU5 Similar)	VIT_00s1643g00010
Vitis vinifera	Vitvi06g01985	HMMER	VviSKS11	550	550	SKS (SKU5 Similar)	VIT_00s1309g00010
Vitis vinifera	Vitvi13g00695	HMMER	VviSKS12	586	586	SKS (SKU5 Similar)	VIT_13s0019g05180
Vitis vinifera	Vitvi02g00511	HMMER	VviSKS2	591	591	SKS (SKU5 Similar)	VIT_02s0154g00080
Vitis vinifera	Vitvi07g01163	HMMER	VviSKS3	595	595	SKS (SKU5 Similar)
Vitis vinifera	Vitvi07g01307	HMMER	VviSKS4	537	537	SKS (SKU5 Similar)	VIT_00s0253g00050
Vitis vinifera	Vitvi07g01308	HMMER	VviSKS5	536	536	SKS (SKU5 Similar)	VIT_00s0253g00040
Vitis vinifera	Vitvi10g00082	HMMER	VviSKS6	540	540	SKS (SKU5 Similar)	VIT_10s0116g01610
Vitis vinifera	Vitvi12g00382	HMMER	VviSKS7	541	541	SKS (SKU5 Similar)	VIT_12s0059g00770
Vitis vinifera	Vitvi03g00217	HMMER	VviSKS8	542	542	SKS (SKU5 Similar)	VIT_03s0038g03570
Vitis vinifera	Vitvi18g00137	HMMER	VviSKS9	541	541	SKS (SKU5 Similar)	VIT_18s0001g00470
Vitis vinifera	Vitvi18g03061	V1		285
Vitis vinifera	Vitvi18g02954	V1		85
Vitis vinifera	Vitvi18g03399	V1		326
Arabidopsis thaliana	AT1G18140		AtLAC1	581		Laccases
Arabidopsis thaliana	AT2G29130		AtLAC2	573		Laccases
Arabidopsis thaliana	AT2G30210		AtLAC3	570		Laccases
Arabidopsis thaliana	AT2G38080		AtLAC4	558		Laccases
Arabidopsis thaliana	AT2G40370		AtLAC5	580		Laccases
Arabidopsis thaliana	AT2G46570		AtLAC6	569		Laccases
Arabidopsis thaliana	AT3G09220		AtLAC7	567		Laccases
Arabidopsis thaliana	AT5G01040		AtLAC8	584		Laccases
Arabidopsis thaliana	AT5G01050		AtLAC9	586		Laccases
Arabidopsis thaliana	AT5G01190		AtLAC10	558		Laccases
Arabidopsis thaliana	AT5G03260		AtLAC11	557		Laccases
Arabidopsis thaliana	AT5G05390		AtLAC12	565		Laccases
Arabidopsis thaliana	AT5G07130		AtLAC13	569		Laccases
Arabidopsis thaliana	AT5G09360		AtLAC14	569		Laccases
Arabidopsis thaliana	AT5G48100		AtLAC15	565		Laccases
Arabidopsis thaliana	AT5G58910		AtLAC16	523		Laccases
Arabidopsis thaliana	AT5G60020		AtLAC17	577		Laccases
Arabidopsis thaliana	AT4G39830		AtAO1	582		Ascorbate oxidases
Arabidopsis thaliana	AT5G21100		AtAO2	573		Ascorbate oxidases
Arabidopsis thaliana	AT5G21105		AtAO3	588		Ascorbate oxidases
Arabidopsis thaliana	AT4G12420		AtSKU5	587		SKU5 similar
Arabidopsis thaliana	AT1G23010		AtLPR1	581		Low root phosphate
Arabidopsis thaliana	AT1G71040		AtLPR2	581		Low root phosphate

## Sheet: Table S7
Table S7. The grapevine and Arabidopsis DIR families. Gene identification, gene name and symbol, protein length before and after manual curation and phylogenetic grouping are provided for the grapevine genes. Below, the list of Arabidopsis genes used for the phylogenetic analysis.
Species	v3	Source	Gene Symbol	AA Length (before)	AA Legnth (after)	Phylogenetic Grouping	v1
Vitis vinifera	Vitvi02g00069	V1	VviDIR1	192	192	a	VIT_02s0025g00730
Vitis vinifera	Vitvi06g01597	V1	VviDIR10	205	205	bd2	VIT_06s0004g00990
Vitis vinifera	Vitvi06g01598	V1	VviDIR11	193	193	bd2	VIT_06s0004g01000
Vitis vinifera	Vitvi06g01599	V1	VviDIR12	193	193	bd2	VIT_06s0004g01010
Vitis vinifera	Vitvi06g01601	V1	VviDIR13	193	193	bd2	VIT_06s0004g01020
Vitis vinifera	Vitvi06g01603	HMMER	VviDIR14	192	192	bd2
Vitis vinifera	Vitvi06g01602	HMMER	VviDIR15	193	193	bd2
Vitis vinifera	Vitvi06g01604	V1	VviDIR16	165	193	bd2	VIT_06s0004g01030
Vitis vinifera	Vitvi06g01605	HMMER	VviDIR17	193	193	bd2
Vitis vinifera	Vitvi06g01600	HMMER	VviDIR18	189	189	bd2
Vitis vinifera	Vitvi08g01774	V1	VviDIR19	191	191	bd3	VIT_08s0007g06900
Vitis vinifera	Vitvi02g00070	V1	VviDIR2	186	186	a	VIT_02s0025g00740
Vitis vinifera	Vitvi08g02355	V1	VviDIR20	233	191	bd3	VIT_08s0007g06910
Vitis vinifera	Vitvi08g02357	V1	VviDIR21	192	192	bd3	VIT_08s0007g06930
Vitis vinifera	Vitvi08g02359	V1	VviDIR22	192	192	bd3	VIT_08s0007g06950
Vitis vinifera	Vitvi08g02360	V1	VviDIR23	189	189	bd3	VIT_08s0007g06960
Vitis vinifera	Vitvi08g01776	V1	VviDIR24	211	216	bd3	VIT_08s0007g06990
Vitis vinifera	Vitvi08g01777	V1	VviDIR25	188	188	bd3	VIT_08s0007g07000
Vitis vinifera	Vitvi13g01555	V1	VviDIR26	182	182	bd4	VIT_13s0019g01210
Vitis vinifera	Vitvi17g00450	V1	VviDIR27	178	178	bd5	VIT_17s0000g04880
Vitis vinifera	Vitvi12g02362	V1	VviDIR28	127	149	bd6	VIT_12s0059g00820
Vitis vinifera	Vitvi12g02364	V1	VviDIR29	177	177	bd6	VIT_12s0059g00830
Vitis vinifera	Vitvi02g01323	V1	VviDIR3	185	185	a	VIT_02s0025g00750
Vitis vinifera	Vitvi12g02365	V1	VviDIR30	179	179	bd6	VIT_12s0059g00840
Vitis vinifera	Vitvi12g02363	HMMER	VviDIR31	179	179	bd6
Vitis vinifera	Vitvi12g02366	HMMER	VviDIR32	238	277	bd6
Vitis vinifera	Vitvi05g00929	V1	VviDIR33	249	249	e1	VIT_05s0051g00390
Vitis vinifera	Vitvi05g02009	V1	VviDIR34	253	253	e1	VIT_05s0051g00400
Vitis vinifera	Vitvi13g00237	V1	VviDIR35	242	242	e2	VIT_00s0317g00090
Vitis vinifera	Vitvi13g00238	V1	VviDIR36	362	362	e2	VIT_00s0317g00080
Vitis vinifera	Vitvi06g00400	HMMER	VviDIR37	317	317	e2
Vitis vinifera	Vitvi13g00239	V1	VviDIR38	358	358	e2	VIT_00s0317g00070
Vitis vinifera	Vitvi06g00401	V1	VviDIR39	220	171	e2	VIT_06s0004g04040
Vitis vinifera	Vitvi02g01324	V1	VviDIR4	185	185	a	VIT_02s0025g00760
Vitis vinifera	Vitvi18g00895	HMMER	VviDIR40	177	177	e3
Vitis vinifera	Vitvi04g01566	V1	VviDIR41	186	186	orphan	VIT_04s0044g00040
Vitis vinifera	Vitvi03g01395	V1	VviDIR5	184	184	bd1	VIT_03s0038g02050
Vitis vinifera	Vitvi03g00113	V1	VviDIR6	185	185	bd1	VIT_03s0038g02060
Vitis vinifera	Vitvi03g01394	HMMER	VviDIR7	148	151	bd1
Vitis vinifera	Vitvi06g01595	V1	VviDIR8	108	194	bd2	VIT_06s0004g00970
Vitis vinifera	Vitvi06g01596	V1	VviDIR9	195	195	bd2	VIT_06s0004g00980
Arabidopsis thaliana	AT5G42510		AtDIR1		182
Arabidopsis thaliana	AT2G28670		AtDIR10		436
Arabidopsis thaliana	AT1G22900		AtDIR11		193
Arabidopsis thaliana	AT4G11180		AtDIR12		185
Arabidopsis thaliana	AT4G11190		AtDIR13		184
Arabidopsis thaliana	AT4G11210		AtDIR14		184
Arabidopsis thaliana	AT4G38700		AtDIR15		190
Arabidopsis thaliana	AT3G24020		AtDIR16		243
Arabidopsis thaliana	AT3G58090		AtDIR17		271
Arabidopsis thaliana	AT4G13580		AtDIR18		244
Arabidopsis thaliana	AT1G58170		AtDIR19		185
Arabidopsis thaliana	AT5G42500		AtDIR2		185
Arabidopsis thaliana	AT1G55210		AtDIR20		187
Arabidopsis thaliana	AT1G65870		AtDIR21		189
Arabidopsis thaliana	AT3G13660		AtDIR22		125
Arabidopsis thaliana	AT2G21100		AtDIR23		187
Arabidopsis thaliana	AT3G55230		AtDIR24		306
Arabidopsis thaliana	AT5G42655		AtDIR25		129
Arabidopsis thaliana	AT5G49040		AtDIR3		191
Arabidopsis thaliana	AT2G21110		AtDIR4		186
Arabidopsis thaliana	AT1G64160		AtDIR5		182
Arabidopsis thaliana	AT4G23690		AtDIR6		187
Arabidopsis thaliana	AT3G13650		AtDIR7		186
Arabidopsis thaliana	AT3G13662		AtDIR8		173
Arabidopsis thaliana	AT2G39430		AtDIR9		322
